# Supplementary material for: Evaluation and validation of a robust single cell RNA-amplification protocol through transcriptional profiling of enriched lung cancer initiating cells
Source: BMC Genomics. 2014 Dec 17;15(1):1129. doi: 10.1186/1471-2164-15-1129 (PMC4320548; doi:10.1186/1471-2164-15-1129)
Supplement: Supplementary file 1 — Additional file 1: Table S1: Housekeeper genes primer sequences. Table S2. Single cell RNA-Seq mapped reads information. Table S3. Single cell RNA-Seq EdgeR data. Table S4. Differentially expressed genes identified in both RNA-Seq and Affymetrix Array analysed data of single MCF7 & MCF10A cells. Table S5. WaferGen primer sequences for 173 amplicons. Table S6. NSCLC-PDX RNA-Seq EdgeR data. Table S7. MCIC up-regulated genes DAVID analysis. Table S8. MCIC down-regulated genes DAVID analysis. Table S9. MCIC up-regulated genes GeneSigDB analysis. Table S10. MCIC down-regulated genes GeneSigDB analysis. (XLSX 819 KB) [file 12864_2014_6906_MOESM1_ESM.xlsx]

## Sheet: Table S1
Table S1: Housekeeper genes primer sequences
Target Gene	Forward Primer (5’- 3’)	Reverse Primer (5’- 3’)
L32	GAAGTTCCTGGTCCACAACG	GCGATCTCGGCACAGTAAG
GAPDH	AGCCACATCGCTCAGACAC	GCCCAATACGACCAAATCC
L14	TCCTCAAGTTTCCGCACAGT	GGCTGCCCATTTTGTATTGA
B2M	TTCTGGCCTGGAGGCTATC	TCAGGAAATTTGACTTTCCATTC
PGK	CTGTGGCTTCTGGCATACCT	CTTGCTGCTTTCAGGACCA
ACTIN	ATTGGCAATGAGCGGTTC	GGATGCCACAGGACTCCAT

## Sheet: Table S2
Table S2: Single MCF7 & MCF10A cells RNA-Seq mapped data
Sample ID	Number of uniquely mapped reads
MCF7_r1	20427781
MCF7_r3	18427344
MCF7_r4	19916174
MCF7_r5	18915801
MCF7_r6	22477052
MCF10A_r4	21969815
MCF10A_r5	19371769
MCF10A_r7	19868614
MCF10A_r8	17046526
MCF10A_r9	19024626

## Sheet: Table S3
Table S3: Single cell RNA-Seq EdgeR analysed data of single MCF7 & MCF10A cells (FDR<0.05, FC>2)							RPKM
geneId	geneSymbol	geneType	logFC	logCPM	PValue	FDR	MCF7_r1	MCF7_r3	MCF7_r4	MCF7_r5	MCF7_r6	MCF10A_r4	MCF10A_r5	MCF10A_r7	MCF10A_r8	MCF10A_r9
ENSG00000180543	TSPYL5	protein_coding	-3.8238	5.53493	4.55748e-22	2.75823e-19	21.3	21.5499	15.9553	16.5586	23.6384	1.16619	1.30403	1.39609	1.50769	1.22685
ENSG00000101144	BMP7	protein_coding	-4.0623	6.03299	5.99544e-21	3.13371e-18	88.6314	37.0383	77.8964	47.8973	24.0379	2.4725	3.24256	2.93118	2.76731	3.26403
ENSG00000196542	SPTSSB	protein_coding	-4.08505	6.45403	1.97784e-20	9.09728e-18	60.1515	39.7056	135.731	34.2731	44.8808	2.70428	3.78345	3.13747	3.43862	3.49222
ENSG00000089356	FXYD3	protein_coding	-4.22792	7.48787	3.37408e-20	1.49225e-17	548.564	728.348	265.336	133.556	310.327	15.2597	24.4224	18.4727	18.8712	21.1252
ENSG00000114405	C3orf14	protein_coding	-3.87824	5.60481	5.48269e-20	2.33502e-17	146.189	59.9667	151.585	102.058	70.4042	5.18238	7.02687	7.19354	6.89287	6.25796
ENSG00000196562	SULF2	protein_coding	-3.79434	6.89666	1.55543e-19	5.58935e-17	64.7553	171.58	74.3066	66.3237	144.717	6.3265	8.00068	7.47747	7.25251	7.94587
ENSG00000151892	GFRA1	protein_coding	-3.9591	5.90726	1.78315e-19	6.08638e-17	38.6073	40.9906	62.8829	11.3324	23.2465	1.56369	2.1251	1.6983	2.138	2.37315
ENSG00000165140	FBP1	protein_coding	-3.78001	5.96786	1.79961e-19	6.08638e-17	51.0494	87.7575	145.246	46.8531	82.0916	4.65835	5.68935	6.51883	5.75401	5.54915
ENSG00000141376	BCAS3	protein_coding	-3.57176	5.83136	2.26821e-19	7.45203e-17	38.7085	56.0106	73.2203	62.7137	45.4132	3.60945	4.2567	4.63189	3.88128	5.63088
ENSG00000171345	KRT19	protein_coding	-4.25917	6.41126	1.59533e-18	4.82756e-16	110.097	347.048	160.721	94.8455	67.6307	7.1428	7.38395	8.2771	8.27016	7.58488
ENSG00000107485	GATA3	protein_coding	-3.51455	9.1176	1.96433e-18	5.79176e-16	376.379	428.658	727.377	192.078	183.107	31.0662	35.0364	34.8052	24.4849	29.3798
ENSG00000185551	NR2F2	protein_coding	-3.04876	8.06119	1.1642e-17	3.26516e-15	169.005	204.716	202.209	109.256	206.531	12.5925	20.639	30.0651	17.6238	20.1697
ENSG00000143320	CRABP2	protein_coding	-3.86919	5.83687	1.78582e-17	4.88932e-15	67.6545	156.601	94.9478	197.186	71.079	9.54826	6.51735	7.37256	7.80702	7.62952
ENSG00000167767	KRT80	protein_coding	-3.44421	6.81133	2.47683e-17	6.62349e-15	33.1514	68.2366	39.1506	62.5537	77.0014	3.59346	5.59922	4.19353	4.44847	6.40985
ENSG00000101132	PFDN4	protein_coding	-2.75872	9.09673	7.31843e-17	1.8701e-14	1753.36	1381.89	1191.38	1432.17	1600.03	171.166	259.107	157.445	267.977	181.881
ENSG00000108423	TUBD1	protein_coding	-3.68941	5.57213	2.30681e-16	5.64383e-14	61.4436	25.5324	48.9504	31.4381	93.8181	5.15483	3.68125	2.72162	3.44192	3.69084
ENSG00000189143	CLDN4	protein_coding	-3.87931	6.13638	3.915e-16	9.00373e-14	48.7615	108.655	54.937	16.4773	48.7723	2.90492	3.36718	4.47146	3.27661	3.71453
ENSG00000129514	FOXA1	protein_coding	-3.92433	4.68132	1.21437e-15	2.63473e-13	26.5563	19.9399	20.1757	8.88469	14.3638	1.02357	1.00375	1.12259	1.13148	1.07495
ENSG00000119888	EPCAM	protein_coding	-3.27569	6.17063	2.44818e-15	5.02708e-13	126.69	81.1065	113.93	45.4301	70.3548	6.07522	7.2101	6.27859	13.3788	8.77292
ENSG00000143552	NUP210L	protein_coding	-3.83951	5.04151	3.54328e-15	6.69908e-13	9.64971	18.35	13.9277	27.0012	14.4066	0.97874	0.822035	1.285	1.18265	1.32562
ENSG00000108395	TRIM37	protein_coding	-2.86515	7.27113	4.80458e-15	8.63249e-13	56.917	51.3099	75.2914	64.9809	67.9385	9.90651	4.75445	8.6695	5.91215	11.8111
ENSG00000160180	TFF3	protein_coding	-3.94486	5.6849	1.13135e-14	1.91315e-12	299.434	62.4852	200.593	173.572	56.9124	7.06928	9.35688	7.52987	12.0527	11.1472
ENSG00000163636	PSMD6	protein_coding	-2.4166	10.0251	1.53688e-14	2.56124e-12	1638.85	1320.49	1164.46	981.436	1213.37	188.755	218.108	188.956	273.862	232.121
ENSG00000163993	S100P	protein_coding	-4.06238	7.45631	3.37616e-14	5.17632e-12	1016	78.0115	366.198	603.768	997.562	29.3194	39.1847	40.0387	32.8292	31.8436
ENSG00000162639	HENMT1	protein_coding	-3.91418	4.5674	7.25818e-14	1.08392e-11	22.6222	18.4633	29.1153	13.3326	47.6686	1.43511	1.57582	1.7459	1.79911	1.52167
ENSG00000121413	ZSCAN18	protein_coding	-3.76323	5.0939	8.03289e-14	1.18423e-11	36.2292	45.8699	15.7143	15.6896	14.1243	1.4187	2.15397	1.68091	1.61038	1.96838
ENSG00000109062	SLC9A3R1	protein_coding	-2.51384	8.04028	1.98423e-13	2.71626e-11	323.44	218.749	290.153	147.489	414.379	51.9656	41.7734	42.6518	44.1937	47.0616
ENSG00000163349	HIPK1	protein_coding	-2.35773	7.24429	8.09787e-13	1.03464e-10	33.9597	41.3615	46.2297	29.4415	33.9405	9.85252	5.953	7.65963	5.13481	5.52113
ENSG00000147041	SYTL5	protein_coding	-3.75912	4.69562	1.03913e-12	1.31307e-10	7.77767	13.971	6.10168	5.30879	18.1552	0.547413	0.783509	0.800956	0.721591	0.726122
ENSG00000132698	RAB25	protein_coding	-3.81808	4.46944	1.347e-12	1.6836e-10	30.5362	94.5502	49.992	41.0358	57.0757	3.01253	5.61938	3.28221	3.2397	3.01489
ENSG00000106211	HSPB1	protein_coding	-2.38307	8.64565	1.56305e-12	1.93264e-10	937.211	1198.47	1181.16	499.838	665.006	183.836	151.764	159.711	182	131.744
ENSG00000160182	TFF1	protein_coding	-4.28997	10.2558	2.24861e-12	2.72177e-10	8225.96	583.636	4128.78	843.612	8706.93	182.256	223.773	223.498	197.654	218.042
ENSG00000106537	TSPAN13	protein_coding	-2.83339	6.08738	2.99013e-12	3.58162e-10	41.4778	44.8234	78.2859	55.5417	72.5412	8.85739	13.8661	5.4265	4.97662	5.91063
ENSG00000116752	BCAS2	protein_coding	-2.49631	7.7961	3.84926e-12	4.42626e-10	450.815	285.399	281.626	252.301	415.549	70.6313	28.8891	71.4663	66.1874	38.9036
ENSG00000106541	AGR2	protein_coding	-3.91878	5.50916	6.09696e-12	6.80669e-10	16.758	182.824	151.385	73.6105	58.3565	6.0526	4.74863	5.85986	6.67254	6.78109
ENSG00000074219	TEAD2	protein_coding	-3.25121	4.96016	6.22437e-12	6.88212e-10	36.0631	22.6919	18.8152	33.7008	13.6853	3.60929	2.87721	2.78504	1.49638	1.83462
ENSG00000091831	ESR1	protein_coding	-3.81165	4.54247	7.45537e-12	8.16469e-10	7.53228	12.4638	4.14739	2.71206	9.63883	0.525282	0.637495	0.371633	0.421367	0.468474
ENSG00000141934	PPAP2C	protein_coding	-4.25744	3.80832	9.81827e-12	1.04537e-09	20.9433	14.8223	31.9495	8.27044	27.4464	1.2187	0.797211	0.526844	1.40567	0.996415
ENSG00000111057	KRT18	protein_coding	-2.55575	8.60131	1.00786e-11	1.05358e-09	459.46	937.527	374.052	563.35	531.203	56.1589	116.715	88.1388	101.353	93.9345
ENSG00000129354	AP1M2	protein_coding	-3.72874	4.20988	2.5462e-11	2.48125e-09	20.9221	21.6108	19.2931	10.5442	27.4631	0.742604	2.52435	1.18533	1.20479	1.35867
ENSG00000009307	CSDE1	protein_coding	-2.09428	8.60287	2.82151e-11	2.66826e-09	292.085	263.858	241.571	171.953	181.848	37.3117	50	49.3878	54.415	43.824
ENSG00000072071	LPHN1	protein_coding	-4.05852	3.89669	2.83092e-11	2.66826e-09	1.985	2.67234	4.53917	2.97576	5.87336	0.191701	0.0891737	0.250458	0.269544	0.21278
ENSG00000062725	APPBP2	protein_coding	-2.19715	7.22808	3.28073e-11	3.04235e-09	37.749	44.9716	40.8571	27.0338	45.115	6.52593	8.61426	7.00609	9.66239	8.12872
ENSG00000175130	MARCKSL1	protein_coding	-2.51385	8.04712	4.72498e-11	4.27815e-09	193.32	244.567	303.641	387.018	213.951	60.2846	19.8544	60.809	46.9503	39.2071
ENSG00000135549	PKIB	protein_coding	-3.8186	4.42483	8.50235e-11	7.29616e-09	45.0408	12.4632	45.7687	7.29384	30.0524	1.48755	2.0289	2.41067	1.51708	1.71085
ENSG00000233927	RPS28	protein_coding	-2.26899	6.49337	9.19971e-11	7.83611e-09	279.261	225.597	266.835	291.317	269.342	37.5654	47.3432	44.3124	66.7918	62.1284
ENSG00000212999	AC117834.1	protein_coding	-3.12692	4.60685	9.36027e-11	7.91425e-09	34.9249	10.8576	19.7767	21.7873	16.9508	2.69955	2.70636	1.87795	2.08602	1.82662
ENSG00000143412	ANXA9	protein_coding	-4.07496	3.57685	2.717e-10	2.05545e-08	9.88765	19.2997	7.96721	17.5457	6.14838	0.629937	0.70072	0.757763	0.902579	0.488574
ENSG00000119411	BSPRY	protein_coding	-4.05896	3.53001	3.6681e-10	2.66958e-08	12.0928	11.2164	14.375	2.96843	8.09337	0.439806	0.358023	0.608408	0.637719	0.627641
ENSG00000170421	KRT8	protein_coding	-3.38298	4.94484	3.87245e-10	2.80059e-08	30.4648	66.7745	18.9079	32.3224	24.0869	11.8833	2.16741	3.34881	1.90195	4.34973
ENSG00000196208	GREB1	protein_coding	-3.73429	3.96115	4.42181e-10	3.15816e-08	5.58448	5.33062	5.44837	1.29599	4.47287	0.55333	0.276518	0.215561	0.28361	0.2561
ENSG00000164292	RHOBTB3	protein_coding	-3.64694	4.21816	6.41118e-10	4.46851e-08	31.9253	21.417	15.079	29.6719	74.7709	2.43662	2.69695	1.97612	1.84815	2.11867
ENSG00000134202	GSTM3	protein_coding	-4.27385	4.85557	7.42203e-10	5.14129e-08	12.2465	16.7729	7.34462	98.2597	62.2006	1.60007	1.73977	2.96478	2.08907	1.60795
ENSG00000167106	FAM102A	protein_coding	-2.6021	5.83377	1.42178e-09	9.13352e-08	26.3559	51.0653	43.8719	13.3058	43.3441	6.01239	4.91652	4.57466	8.27823	3.57922
ENSG00000112379	KIAA1244	protein_coding	-3.23195	4.56692	1.684e-09	1.05816e-07	4.26024	1.32054	4.1826	1.62632	3.81212	0.36306	0.254109	0.228644	0.146233	0.455753
ENSG00000100219	XBP1	protein_coding	-3.22351	8.14757	3.25712e-09	1.96092e-07	446.414	322.849	569.687	45.4023	120.879	22.6757	19.1355	49.7068	19.5383	35.8095
ENSG00000074181	NOTCH3	protein_coding	-3.21247	5.18794	3.80317e-09	2.26594e-07	7.29028	9.68229	19.5415	2.86911	3.56955	1.62716	0.582235	0.779171	0.709464	0.640065
ENSG00000160200	CBS	protein_coding	-3.73467	3.17443	4.08494e-09	2.39657e-07	8.68775	5.48222	4.22578	8.30509	6.45218	0.492648	0.435806	0.346041	0.562877	0.51553
ENSG00000143126	CELSR2	protein_coding	-3.09316	4.94272	4.65689e-09	2.66416e-07	12.5081	14.1325	14.8456	3.46177	17.4677	1.7995	2.4968	0.767064	0.929776	0.866505
ENSG00000083307	GRHL2	protein_coding	-3.79065	3.51411	5.79359e-09	3.2818e-07	1.75411	12.2686	5.06411	4.28219	3.61942	0.244716	0.251775	0.509745	0.380715	0.317869
ENSG00000246705	H2AFJ	protein_coding	-2.77662	5.70754	6.07471e-09	3.42417e-07	147.785	62.8971	58.3059	41.6853	39.2656	11.1228	5.16318	15.8928	3.56935	11.7378
ENSG00000101210	EEF1A2	protein_coding	-4.11035	2.81854	6.21185e-09	3.4844e-07	6.90345	8.28774	12.0864	6.322	3.33001	0.278733	0.259317	0.449852	0.587875	0.397777
ENSG00000187601	MAGEH1	protein_coding	-3.59278	3.31984	6.54721e-09	3.65468e-07	11.9986	10.9229	11.4867	18.7492	9.30046	1.02693	1.11463	0.789229	1.35368	0.651343
ENSG00000197459	HIST1H2BH	protein_coding	-4.74254	3.33082	7.1366e-09	3.92649e-07	68.9097	11.6629	121.795	19.0237	14.2852	0.941394	1.36846	1.62785	1.86139	1.9592
ENSG00000069482	GAL	protein_coding	-3.79847	3.5688	9.39748e-09	4.98046e-07	48.122	6.28128	18.5843	36.364	26.7429	1.71189	1.8486	1.62105	2.25658	1.6723
ENSG00000198464	ZNF480	protein_coding	-3.48441	3.82848	9.44204e-09	4.98046e-07	16.8032	25.7285	14.4329	26.0415	17.5668	0.698864	1.9837	1.00404	2.57277	2.11421
ENSG00000135063	FAM189A2	protein_coding	-3.92854	2.67589	1.28414e-08	6.5628e-07	10.4554	4.38099	6.45752	3.4572	7.37402	0.506709	0.431547	0.481261	0.183435	0.330983
ENSG00000120262	C6orf97	protein_coding	-3.60996	3.58149	1.37777e-08	6.97927e-07	7.42926	4.00001	3.7709	6.7142	2.37003	0.113266	0.644247	0.394229	0.475672	0.478359
ENSG00000165731	RET	protein_coding	-3.81661	2.89702	1.43678e-08	7.2463e-07	3.5322	1.3431	4.49065	4.10644	4.13519	0.143384	0.251548	0.224593	0.229012	0.334202
ENSG00000213853	EMP2	protein_coding	-2.04041	6.57422	1.48282e-08	7.44585e-07	124.551	83.662	125.434	43.4718	59.2292	24.421	18.0851	30.3284	20.5076	16.2304
ENSG00000243566	UPK3B	protein_coding	-4.80397	1.22021	1.72673e-08	8.63292e-07	3.75122	5.18442	1.67756	1.85763	2.59612	0.0549913	0.127902	0.00898024	0.144977	0.130796
ENSG00000065361	ERBB3	protein_coding	-3.45895	3.38234	1.80305e-08	8.89838e-07	6.94873	5.97654	7.05924	3.08742	6.96786	0.461388	0.415962	0.403332	0.796819	0.523225
ENSG00000054793	ATP9A	protein_coding	-3.03628	4.60648	2.00239e-08	9.83993e-07	4.94056	11.6033	6.16436	2.41869	4.53112	1.26184	0.654088	0.481009	0.431037	0.567057
ENSG00000182107	TMEM30B	protein_coding	-3.43358	3.17734	2.03419e-08	9.95174e-07	4.92968	4.9407	6.80858	3.07595	3.28416	0.374126	0.386739	0.399344	0.456636	0.362532
ENSG00000137501	SYTL2	protein_coding	-3.51696	3.75794	2.06376e-08	1.00132e-06	5.85031	12.2741	9.03985	2.49957	9.39909	0.543713	1.03876	0.465438	0.602143	0.541599
ENSG00000163683	C4orf34	protein_coding	-3.55844	4.5913	2.16974e-08	1.03957e-06	23.9533	60.2596	90.2875	7.63226	12.573	3.93444	2.89846	2.08765	1.93258	2.87486
ENSG00000178718	RPP25	protein_coding	-3.86459	3.89054	2.3395e-08	1.11165e-06	22.249	4.50455	24.0307	5.52627	22.2414	1.5739	0.299964	0.635364	1.86441	0.535477
ENSG00000115468	EFHD1	protein_coding	-3.92775	4.18518	2.57042e-08	1.21136e-06	1.67561	23.8257	34.2296	25.4217	8.81673	0.987405	1.11953	1.24512	1.08492	1.42557
ENSG00000039068	CDH1	protein_coding	-2.88701	5.7057	2.63987e-08	1.23398e-06	38.5895	76.9709	55.6876	14.338	27.3672	2.89169	10.1967	3.00636	6.64154	3.65062
ENSG00000160345	C9orf116	protein_coding	-3.9917	3.64016	2.85601e-08	1.32424e-06	9.63449	69.0842	10.3135	40.2463	31.1802	2.26394	3.24939	1.71242	1.49215	0.925358
ENSG00000183145	DSCR6	protein_coding	-3.86007	3.74733	3.52594e-08	1.59625e-06	24.8529	10.771	11.3181	1.18797	15.4639	0.640044	0.858836	0.737841	0.973495	0.761166
ENSG00000052723	SIKE1	protein_coding	-2.38389	5.89115	3.54694e-08	1.59946e-06	152.183	221.696	247.217	91.3887	161.439	24.4534	31.4099	63.6059	13.3318	20.2882
ENSG00000130558	OLFM1	protein_coding	-3.88134	2.59594	3.65071e-08	1.63983e-06	3.42268	6.71402	9.41578	11.7996	15.8911	0.591678	0.435707	0.798008	0.816578	0.415031
ENSG00000144476	CXCR7	protein_coding	-3.94239	2.02672	3.75046e-08	1.67157e-06	2.28714	4.44511	3.14112	4.08084	2.62465	0.249717	0.184802	0.235533	0.149624	0.188983
ENSG00000197124	ZNF682	protein_coding	-4.12367	2.06028	4.23981e-08	1.86795e-06	2.82617	1.21809	4.54366	2.85005	2.22304	0.100665	0.181969	0.159175	0.204377	0.0614615
ENSG00000132950	ZMYM5	protein_coding	-3.95782	3.63411	5.28688e-08	2.27692e-06	15.1604	1.44345	17.9067	8.20911	22.6206	0.63086	0.495675	0.879064	0.922222	0.992683
ENSG00000143878	RHOB	protein_coding	-3.11165	5.31206	5.77529e-08	2.45056e-06	10.4704	65.3534	43.0648	9.23149	24.9271	2.02921	5.99788	2.87535	2.56342	3.2679
ENSG00000167306	MYO5B	protein_coding	-3.59139	3.59664	6.39248e-08	2.67299e-06	6.92459	0.769543	8.68003	3.24832	9.01615	0.501818	0.510756	0.351557	0.253296	0.425582
ENSG00000172458	IL17D	protein_coding	-3.20699	3.25823	6.60908e-08	2.73913e-06	12.8653	13.0125	8.54048	12.3946	14.1538	1.50427	1.42823	0.977093	1.32818	0.924962
ENSG00000174669	SLC29A2	protein_coding	-3.94984	3.42189	6.62212e-08	2.73913e-06	3.69088	2.80056	4.77834	18.8688	10.3248	0.455133	0.384935	0.381582	0.599949	0.688879
ENSG00000164920	OSR2	protein_coding	-3.73074	3.41207	6.75705e-08	2.78492e-06	10.5155	16.2119	12.386	14.3303	1.93424	0.629293	0.770908	0.785559	0.704075	1.03926
ENSG00000164411	GJB7	protein_coding	-4.07152	2.33576	6.91054e-08	2.83112e-06	8.68741	2.0641	5.21448	3.19886	2.2364	0.269641	0.23518	0.207228	0.118479	0.293946
ENSG00000108443	RPS6KB1	protein_coding	-2.6155	4.84049	6.94301e-08	2.83112e-06	24.668	9.37564	12.1539	8.16655	16.8741	1.36109	1.73388	1.65141	3.93631	1.04751
ENSG00000154274	C4orf19	protein_coding	-4.27895	2.47477	7.28326e-08	2.92833e-06	9.88929	8.07633	4.81596	0.95083	3.35346	0.245865	0.199246	0.316017	0.271016	0.244505
ENSG00000136492	BRIP1	protein_coding	-3.75651	3.2824	7.8215e-08	3.13378e-06	2.92159	0.768351	6.3288	5.10405	4.68854	0.219205	0.178443	0.303238	0.346742	0.312824
ENSG00000111490	TBC1D30	protein_coding	-3.71794	2.40797	8.86036e-08	3.52544e-06	2.32819	1.05044	3.52526	5.69644	1.97553	0.159601	0.20405	0.146794	0.353071	0.284364
ENSG00000102401	ARMCX3	protein_coding	-3.53028	3.16968	8.95188e-08	3.54957e-06	4.06178	10.0159	6.31278	5.66306	2.55563	0.462434	0.431025	0.342909	0.539116	0.549945
ENSG00000067715	SYT1	protein_coding	-3.88031	1.7992	9.18851e-08	3.63088e-06	1.52568	1.24791	2.26758	3.03816	2.31486	0.0977484	0.0859069	0.150361	0.27318	0.149257
ENSG00000108506	INTS2	protein_coding	-3.05568	4.67436	1.16345e-07	4.47441e-06	6.16389	9.10669	17.1823	1.36348	6.71468	1.07879	0.995676	0.552722	1.08346	0.773836
ENSG00000196976	LAGE3	protein_coding	-2.17893	6.37484	1.39012e-07	5.27559e-06	155.035	131.31	199.956	159.915	98.7113	27.7605	13.29	52.1856	44.6136	18.6019
ENSG00000102409	BEX4	protein_coding	-3.62777	2.97171	1.50338e-07	5.668e-06	6.13464	17.1871	11.2321	18.1756	6.71984	1.42851	1.11492	0.920888	0.384096	0.804634
ENSG00000133134	BEX2	protein_coding	-3.71031	3.22389	1.57696e-07	5.90668e-06	37.5923	22.2791	10.2636	22.6731	4.98201	0.84714	1.40456	1.49421	1.74455	1.42829
ENSG00000141753	IGFBP4	protein_coding	-3.19503	4.85754	1.67735e-07	6.24201e-06	17.7495	41.6817	45.0403	7.26777	10.6005	1.22756	1.85054	5.92255	1.70804	1.91944
ENSG00000126768	TIMM17B	protein_coding	-3.27028	3.44791	1.78083e-07	6.54243e-06	19.2907	27.6149	15.2913	21.0895	15.0448	0.882413	1.7596	1.99536	3.62737	1.26981
ENSG00000177932	ZNF354C	protein_coding	-2.18126	6.12254	1.81232e-07	6.63689e-06	33.3281	26.1186	22.9187	12.6448	14.3547	2.12579	3.93393	7.20265	3.60629	5.49582
ENSG00000197323	TRIM33	protein_coding	-1.82298	6.48582	2.00719e-07	7.28098e-06	107.876	122.511	92.8919	63.3775	119.905	36.1942	18.0136	37.2695	27.4982	25.5556
ENSG00000165929	TC2N	protein_coding	-3.29922	3.44689	2.01732e-07	7.29471e-06	6.23289	5.59633	4.56675	1.59838	11.7765	0.733263	0.331063	0.457732	0.524904	0.380892
ENSG00000140057	AK7	protein_coding	-4.41741	0.540308	2.3142e-07	8.23868e-06	0.851995	0.891644	1.46824	0.919786	0.720181	0.0582885	0.042298	0.0349413	0.0239725	0
ENSG00000115271	GCA	protein_coding	-3.68297	2.81778	2.54758e-07	8.95859e-06	7.3725	22.5984	9.68809	7.66431	2.67938	1.15635	0.717331	0.615812	0.543074	0.676529
ENSG00000124664	SPDEF	protein_coding	-4.8083	3.37964	2.82451e-07	9.81241e-06	8.19845	18.9408	22.5227	5.28474	0.30843	0.105565	0.764516	0.216922	0.356931	0.353401
ENSG00000196557	CACNA1H	protein_coding	-3.59795	2.40221	2.86597e-07	9.92643e-06	1.87031	2.29096	2.4352	0.862914	1.11982	0.119209	0.110905	0.130552	0.109997	0.17721
ENSG00000109814	UGDH	protein_coding	-2.7735	5.84742	2.87903e-07	9.94172e-06	19.29	25.0055	105.427	11.5784	16.1242	6.37647	3.31025	5.20012	4.22267	4.63879
ENSG00000008283	CYB561	protein_coding	-2.14572	6.8459	2.94146e-07	1.00967e-05	38.3574	37.6707	100.289	51.1917	91.7637	19.704	17.1226	12.9864	5.00192	13.6319
ENSG00000151240	DIP2C	protein_coding	-3.85183	1.22142	3.03469e-07	1.03857e-05	0.452607	0.654454	0.684828	0.233947	1.15448	0.0237577	0.0394762	0.0472251	0.0540003	0.0328351
ENSG00000129993	CBFA2T3	protein_coding	-3.93302	2.65391	3.088e-07	1.05056e-05	7.95471	1.89911	3.58592	0.691147	2.75905	0.143704	0.117324	0.217399	0.263833	0.205836
ENSG00000170500	LONRF2	protein_coding	-3.62741	2.4383	3.36275e-07	1.13065e-05	0.538214	0.625195	1.06746	0.372493	2.35711	0.117416	0.045986	0.0492631	0.0521254	0.110191
ENSG00000165215	CLDN3	protein_coding	-4.24622	1.01082	3.47656e-07	1.16551e-05	2.14393	4.6535	1.28407	1.61149	3.70939	0.0785727	0.182749	0.271735	0	0.0934418
ENSG00000108384	RAD51C	protein_coding	-2.03667	7.40632	3.6844e-07	1.2316e-05	296.649	158.147	320.146	352.742	370.669	93.6912	32.6203	91.992	96.6617	34.248
ENSG00000160179	ABCG1	protein_coding	-4.03084	2.07033	4.0469e-07	1.33339e-05	2.68836	1.33604	0.940205	2.55804	4.81926	0.140542	0.136238	0.0675256	0.108047	0.232201
ENSG00000135547	HEY2	protein_coding	-4.01519	3.74788	4.06852e-07	1.33668e-05	5.23844	9.23836	29.3158	0.658662	6.57506	0.467959	0.453502	0.494507	0.616856	0.788397
ENSG00000197562	RAB40C	protein_coding	-3.85576	1.24572	4.09096e-07	1.34023e-05	0.974685	1.50966	2.8437	0.888662	1.6045	0.0960776	0.0931094	0.0922984	0.147756	0.0571297
ENSG00000166831	RBPMS2	protein_coding	-4.18909	2.72004	4.33845e-07	1.40926e-05	0.842972	4.98379	10.3849	3.61787	12.8983	0.214199	0.311372	0.246927	0.352941	0.509467
ENSG00000175567	UCP2	protein_coding	-4.1304	2.0173	4.36923e-07	1.41526e-05	3.44162	9.47433	2.57351	7.34997	1.32402	0.327762	0.266135	0.184245	0.239382	0.246261
ENSG00000087460	GNAS	protein_coding	-1.57805	9.04628	4.46405e-07	1.43386e-05	386.132	376.222	415.411	588.172	404.914	173.84	137.836	151.736	105.065	133.072
ENSG00000171940	ZNF217	protein_coding	-2.93198	5.43289	4.49388e-07	1.43466e-05	8.98218	43.3716	10.662	7.49993	4.96913	1.53332	1.40599	1.37779	1.59669	3.20357
ENSG00000165359	DDX26B	protein_coding	-3.2934	3.20135	4.50474e-07	1.43466e-05	10.2833	17.0723	6.60776	16.8434	5.88194	0.739022	1.21289	1.03514	1.12468	1.31005
ENSG00000170832	USP32	protein_coding	-2.59003	4.2175	4.67864e-07	1.47801e-05	5.89109	8.76728	4.33264	2.94767	5.57332	0.615263	0.92245	1.33291	0.567074	0.633811
ENSG00000182195	LDOC1	protein_coding	-1.82635	5.7443	4.74803e-07	1.49583e-05	71.4684	110.557	103.48	83.3693	58.075	27.882	24.3769	27.7487	18.2446	17.4141
ENSG00000180938	ZNF572	protein_coding	-3.67611	1.85632	4.80812e-07	1.5065e-05	2.98083	2.76861	0.865143	1.76863	1.383	0.152707	0.14207	0.105624	0.120778	0.181605
ENSG00000074621	SLC24A1	protein_coding	-4.05403	1.06022	5.4704e-07	1.67744e-05	0.90162	1.82882	0.267423	1.47306	1.1484	0.0593678	0.0791712	0.0638825	0.089741	0.0323274
ENSG00000116176	TPSG1	protein_coding	-3.39015	2.61006	5.60828e-07	1.7106e-05	11.2739	12.3297	14.6054	4.95541	6.69709	0.722188	0.68238	0.936604	0.773481	1.2346
ENSG00000253313	C1orf210	protein_coding	-3.87008	0.693823	5.74605e-07	1.74337e-05	1.84656	2.08583	2.06447	2.20444	0.782424	0.135349	0.157401	0.0780151	0.0892076	0.0804813
ENSG00000166908	PIP4K2C	protein_coding	-3.05413	3.76836	6.08226e-07	1.83089e-05	8.05947	9.086	16.8099	5.471	3.72181	0.891488	1.95064	0.765105	0.671589	0.578287
ENSG00000074410	CA12	protein_coding	-2.90356	6.47455	6.27529e-07	1.88406e-05	10.5275	115.652	62.1634	34.4994	11.3064	6.34729	4.90514	3.95005	7.68131	6.71045
ENSG00000205133	C8orf83	protein_coding	-3.27411	2.58548	6.93472e-07	2.06053e-05	7.07392	3.2455	7.52986	2.04141	3.17456	0.374594	0.488283	0.31799	0.555164	0.276366
ENSG00000187566	NHLRC1	protein_coding	-4.05694	2.73875	7.09035e-07	2.09594e-05	7.62435	4.92875	0.51066	5.54166	10.1155	0.562454	0.381554	0.216132	0.12357	0.334446
ENSG00000131242	RAB11FIP4	protein_coding	-3.52265	3.26819	7.22879e-07	2.13138e-05	2.00766	2.43838	0.265268	2.58774	2.7703	0.173913	0.121349	0.147023	0.198683	0.193036
ENSG00000117984	CTSD	protein_coding	-2.98505	5.02818	7.51316e-07	2.20393e-05	23.0019	12.0281	37.4108	7.07827	67.4737	2.61818	5.77967	2.12408	1.66182	4.67077
ENSG00000101146	RAE1	protein_coding	-1.80493	5.87489	7.58244e-07	2.21859e-05	36.8398	30.2286	37.9307	32.1923	41.2478	7.54211	7.23641	8.11565	15.1343	9.92328
ENSG00000140043	PTGR2	protein_coding	-3.28706	2.62935	7.94851e-07	2.31006e-05	2.1474	4.07736	3.07635	5.1572	4.01276	0.257236	0.443591	0.358045	0.392892	0.333227
ENSG00000177465	ACOT4	protein_coding	-4.00067	3.21516	8.05665e-07	2.33359e-05	3.68862	11.977	16.0094	0.459802	5.26314	0.423468	0.492462	0.439355	0.334925	0.453244
ENSG00000162086	ZNF75A	protein_coding	-2.53494	5.13565	8.96787e-07	2.57343e-05	34.6131	23.2409	10.0866	33.9377	32.8061	5.11865	2.53633	10.1083	2.69893	2.32905
ENSG00000164742	ADCY1	protein_coding	-3.70044	4.67361	9.36467e-07	2.67872e-05	1.26951	9.2374	23.1956	0.706537	4.88017	0.548994	0.651312	0.471104	0.462042	0.753161
ENSG00000163634	THOC7	protein_coding	-1.65862	7.48122	9.58494e-07	2.73492e-05	454.983	307.924	202.821	442.731	317.062	97.7817	96.348	123.162	102.115	91.9987
ENSG00000179348	GATA2	protein_coding	-3.5323	1.54914	9.67965e-07	2.75511e-05	2.14003	2.66122	1.05188	1.94729	0.818971	0.145396	0.0863673	0.0895138	0.189591	0.176933
ENSG00000170836	PPM1D	protein_coding	-2.47478	5.33553	9.71561e-07	2.75851e-05	25.2234	18.338	29.0903	31.0714	9.80494	9.36971	2.16414	4.11572	1.79955	2.49658
ENSG00000149657	LSM14B	protein_coding	-1.72951	5.72033	9.83646e-07	2.78595e-05	27.2407	28.3474	35.6932	28.4987	37.6279	8.67884	12.0957	8.11685	9.74875	6.38551
ENSG00000169241	SLC50A1	protein_coding	-3.6255	1.309	9.94605e-07	2.81006e-05	2.98357	8.41258	4.32967	2.87162	3.87927	0.62982	0.308768	0.265356	0.238728	0.27679
ENSG00000175895	PLEKHF2	protein_coding	-2.86796	3.60733	1.07493e-06	3.00745e-05	9.98327	9.1169	6.20405	4.6493	7.65998	0.520773	0.595897	1.10063	1.09836	1.44509
ENSG00000106689	LHX2	protein_coding	-3.87191	1.61573	1.23794e-06	3.41367e-05	0.638418	3.64773	6.93736	3.12091	2.08264	0.200766	0.240491	0.258783	0.140139	0.175666
ENSG00000140832	MARVELD3	protein_coding	-3.29148	2.22291	1.34038e-06	3.64834e-05	3.78284	1.67355	2.90718	2.31041	4.54187	0.24054	0.283929	0.418999	0.363418	0.178874
ENSG00000124171	PARD6B	protein_coding	-2.56468	5.46836	1.3415e-06	3.64834e-05	19.4173	16.6457	36.7039	7.67916	20.9288	1.93288	2.05476	1.32222	7.06644	2.04706
ENSG00000074590	NUAK1	protein_coding	-3.58632	0.93726	1.34524e-06	3.64834e-05	0.614939	0.552425	0.347928	0.494849	0.307679	0.070315	0.0238499	0.0236422	0.023172	0.031358
ENSG00000139998	RAB15	protein_coding	-3.34008	2.21057	1.35187e-06	3.6577e-05	1.5002	2.76683	2.03098	1.46825	3.94569	0.193176	0.224649	0.267231	0.203713	0.195272
ENSG00000168675	C18orf1	protein_coding	-3.95732	3.26698	1.37186e-06	3.69437e-05	0.910631	1.85665	6.01717	0.141466	1.89797	0.117259	0.136363	0.094623	0.139112	0.139449
ENSG00000141367	CLTC	protein_coding	-1.56915	7.2023	1.41611e-06	3.80045e-05	46.3839	54.8208	57.9859	42.7387	70.5725	21.7904	17.6174	27.813	11.9378	13.3813
ENSG00000014914	MTMR11	protein_coding	-3.50644	3.20351	1.44874e-06	3.8742e-05	6.36635	7.53055	4.45642	0.956053	13.6568	0.541381	0.332665	0.862841	0.536011	0.44309
ENSG00000124177	CHD6	protein_coding	-2.92626	3.62339	1.50249e-06	3.99933e-05	13.948	22.6359	7.75788	20.5182	7.64889	0.438683	1.67496	1.59724	0.979451	1.21604
ENSG00000131650	KREMEN2	protein_coding	-4.69723	1.66261	1.55586e-06	4.12232e-05	3.06211	1.27691	0.822139	6.06926	3.00507	0	0.0585033	0	0.132628	0.299135
ENSG00000173467	AGR3	protein_coding	-4.06177	3.00246	1.72569e-06	4.50994e-05	2.88606	62.6971	36.0285	6.50623	15.7703	1.44014	1.42195	1.948	0.827466	1.10425
ENSG00000105289	TJP3	protein_coding	-3.89406	1.84056	1.80852e-06	4.70503e-05	0.710567	4.07441	0.753627	1.84242	3.10453	0.175117	0.212161	0.0672913	0.121183	0.0885257
ENSG00000162174	ASRGL1	protein_coding	-4.00686	2.25152	1.86327e-06	4.79324e-05	5.52154	1.06789	24.7782	7.69855	6.30298	0.506539	0.236305	0.620392	0.924577	0.30136
ENSG00000204389	HSPA1A	protein_coding	-1.83255	8.01405	1.87863e-06	4.82195e-05	225.288	140.519	186.587	161.729	238.139	31.9039	56.8208	23.1328	55.1368	77.0503
ENSG00000051341	POLQ	protein_coding	-3.85885	2.49899	1.88709e-06	4.83288e-05	1.56097	0.129649	1.1219	0.914489	2.41828	0.0429058	0.0914766	0.0906798	0.113116	0.0510253
ENSG00000168743	NPNT	protein_coding	-3.89047	1.88426	1.91751e-06	4.89989e-05	0.829215	2.41575	4.17477	7.34739	1.1409	0.138178	0.14994	0.160921	0.242295	0.229999
ENSG00000130762	ARHGEF16	protein_coding	-4.31322	0.118446	2.05156e-06	5.17345e-05	0.508782	0.500964	0.966244	1.0152	0.559009	0.103585	0	0	0.0273088	0
ENSG00000184160	ADRA2C	protein_coding	-3.96582	2.49859	2.07752e-06	5.21602e-05	5.97779	0.756613	4.4157	12.026	4.9075	0.27385	0.318467	0.126277	0.360984	0.586211
ENSG00000131149	KIAA0182	protein_coding	-2.62789	4.21342	2.10151e-06	5.26475e-05	5.18214	8.14753	5.63735	1.4318	4.9337	1.27633	0.983983	0.712156	0.512745	0.449257
ENSG00000197362	ZNF786	protein_coding	-2.77524	3.66209	2.27264e-06	5.64428e-05	5.64997	10.3669	10.9195	5.66675	5.04242	0.837713	0.994534	0.858412	0.624187	1.7711
ENSG00000161048	NAPEPLD	protein_coding	-3.30499	1.90918	2.29027e-06	5.67583e-05	2.46677	4.09333	1.35495	1.76469	1.60888	0.175071	0.283689	0.336627	0.0800262	0.18968
ENSG00000140406	MESDC1	protein_coding	-2.12586	5.558	2.45916e-06	6.04228e-05	29.3076	16.1036	29.0313	27.8718	26.5266	10.5996	5.6099	8.13348	2.11962	2.34156
ENSG00000006016	CRLF1	protein_coding	-3.69957	1.72035	2.4771e-06	6.07339e-05	1.80581	5.76974	3.02372	1.80808	3.58307	0.111013	0.1291	0.63988	0.146336	0.132022
ENSG00000140403	DNAJA4	protein_coding	-3.04194	3.33902	2.55397e-06	6.22205e-05	9.65604	3.34266	6.28229	3.76208	7.52225	2.24436	0.351885	0.473471	0.486538	0.485311
ENSG00000105053	VRK3	protein_coding	-3.54684	2.29205	2.63438e-06	6.38411e-05	2.48608	5.16051	2.32834	2.38169	9.64504	0.651749	0.338142	0.368406	0.154859	0.26837
ENSG00000118242	MREG	protein_coding	-2.96949	3.18721	2.63715e-06	6.38411e-05	4.60765	13.8779	6.13097	11.017	6.86499	0.685294	1.10399	1.47486	0.79167	0.842805
ENSG00000112877	CEP72	protein_coding	-3.70619	1.94164	2.7026e-06	6.52882e-05	5.16103	0.539814	5.17607	1.81806	5.62747	0.120242	0.239713	0.292582	0.203787	0.183853
ENSG00000008513	ST3GAL1	protein_coding	-3.33487	2.26117	2.73143e-06	6.57793e-05	2.62752	1.14047	3.09722	2.41078	1.71508	0.151692	0.983232	0.905354	1.14291	0.185931
ENSG00000188322	SBK1	protein_coding	-3.89869	2.35302	2.73437e-06	6.57793e-05	0.967272	4.79516	0.436598	1.88551	1.11967	0.100183	0.116506	0.0692947	0.13206	0.166799
ENSG00000047230	CTPS2	protein_coding	-3.40482	2.24752	2.76812e-06	6.64522e-05	7.48538	2.33213	2.27111	3.20813	8.33957	0.177338	0.586249	0.287106	0.395049	0.511174
ENSG00000143333	RGS16	protein_coding	-3.92419	2.61125	2.81182e-06	6.73607e-05	2.89781	9.86297	7.99238	1.4419	1.19121	0.0824253	0.191709	0.475098	0.380281	0.29407
ENSG00000136888	ATP6V1G1	protein_coding	-1.68733	8.48173	2.92932e-06	6.97606e-05	550.534	789.014	552.303	354.197	370.561	166.639	134.498	125.698	100.004	231.109
ENSG00000183779	ZNF703	protein_coding	-3.17861	3.10344	3.1062e-06	7.34941e-05	4.77476	4.0997	8.59556	3.44161	3.22935	1.22526	0.243274	0.29283	0.413628	0.248778
ENSG00000165275	RG9MTD3	protein_coding	-3.83017	1.34143	3.14523e-06	7.41126e-05	8.08366	1.73265	0.598113	2.30971	4.75039	0.0772933	0.17798	0.507195	0.217117	0.154531
ENSG00000174804	FZD4	protein_coding	-3.79545	0.941025	3.22506e-06	7.55296e-05	0.270138	0.229249	0.66421	0.621096	0.37853	0.0270955	0	0.0624712	0.0357169	0.0161115
ENSG00000073350	LLGL2	protein_coding	-2.95386	3.79789	3.27107e-06	7.64512e-05	4.36342	11.6943	8.9315	6.23417	11.2335	0.777356	0.673253	0.401132	0.777013	1.87821
ENSG00000127688	GAN	protein_coding	-3.98378	1.39912	3.45038e-06	8.04786e-05	2.30286	0.218875	0.348162	1.34937	0.677351	0.0639125	0.0743256	0.0736781	0.0280828	0.0380036
ENSG00000188938	FAM120AOS	protein_coding	-2.1366	5.40622	3.52129e-06	8.19663e-05	40.9801	51.4977	28.2634	25.6046	55.5371	11.1339	6.07811	10.0976	2.82854	12.7424
ENSG00000198125	MB	protein_coding	-3.88679	3.05501	3.6589e-06	8.46553e-05	12	30.2431	17.3995	9.47565	0.540516	0.598414	0.913385	1.07789	0.690218	1.11197
ENSG00000158406	HIST1H4H	protein_coding	-3.94822	1.24741	3.67614e-06	8.48835e-05	3.55314	4.77063	1.47548	1.64606	8.24818	0.193468	0.168742	0.167272	0.0637567	0.51768
ENSG00000182985	CADM1	protein_coding	-3.58141	3.14069	3.70311e-06	8.53348e-05	10.2851	30.081	5.07916	2.21596	17.6176	1.1112	0.615715	0.6935	1.62439	1.0236
ENSG00000065029	ZNF76	protein_coding	-3.60019	1.60757	4.27738e-06	9.66318e-05	0.521411	3.21864	3.83606	0.966349	1.46616	0.24909	0.105353	0.155165	0.119594	0.116234
ENSG00000124126	PREX1	protein_coding	-3.78831	4.43066	4.37567e-06	9.86585e-05	5.0265	3.96961	26.025	0.634168	0.747321	0.602575	0.328011	0.472951	0.439402	0.518396
ENSG00000091129	NRCAM	protein_coding	-3.25962	2.80433	4.42088e-06	9.94829e-05	2.69333	3.71575	5.22643	0.82146	1.40139	0.390014	0.259488	0.140341	0.228595	0.276916
ENSG00000163435	ELF3	protein_coding	-3.86787	2.50795	4.47762e-06	0.000100563	3.91217	14.1683	2.45557	1.53117	1.33975	0.361282	0.369555	0.229083	0.219449	0.290711
ENSG00000171604	CXXC5	protein_coding	-2.40239	3.87213	4.50711e-06	0.000100866	22.7109	21.5623	17.0318	35.0319	26.9741	4.63178	5.18815	4.54744	4.86175	3.74584
ENSG00000168904	LRRC28	protein_coding	-3.53071	0.694732	4.50865e-06	0.000100866	2.44101	1.43051	1.21789	3.34646	3.7175	0.253917	0.197753	0.189366	0.117977	0.164368
ENSG00000162670	FAM5C	protein_coding	-4.10372	4.42736	4.55936e-06	0.000101802	41.7645	7.11349	30.0478	0.602611	0.732326	0.73838	0.866735	0.776096	0.801558	0.852284
ENSG00000189060	H1F0	protein_coding	-3.04974	3.09573	4.6363e-06	0.00010312	6.4226	4.38631	11.5065	7.90115	2.87548	1.65345	0.549064	0.495089	0.594424	0.485203
ENSG00000178935	ZNF552	protein_coding	-3.5257	3.18397	4.67215e-06	0.000103716	1.7852	9.56066	3.15063	16.7259	2.99103	0.722956	0.395645	0.539273	0.448465	0.809193
ENSG00000177885	GRB2	protein_coding	-1.55229	6.78697	4.80507e-06	0.000106257	50.7635	77.1682	45.0067	48.4851	56.1408	23.2845	16.24	16.3953	13.2374	19.2416
ENSG00000213920	MDP1	protein_coding	-2.9672	3.51424	4.96445e-06	0.000108993	25.5165	31.268	43.2737	22.8117	28.4796	1.23592	5.83072	8.28495	1.69851	1.71555
ENSG00000169255	B3GALNT1	protein_coding	-3.58531	2.24224	5.01755e-06	0.00010969	4.23001	1.02506	5.8042	0.723073	2.76753	0.203898	0.253536	0.138215	0.308327	0.250543
ENSG00000005249	PRKAR2B	protein_coding	-3.8384	0.970118	5.0494e-06	0.000110176	1.90945	2.70859	0.515646	0.351936	0.345743	0.0733276	0.0555575	0.106304	0.0629747	0.0396375
ENSG00000241258	CRCP	protein_coding	-2.33591	4.40987	5.29271e-06	0.000114832	12.7232	24.6026	19.1603	7.82375	16.6722	2.19594	1.33844	4.16565	2.5252	2.12857
ENSG00000182134	TDRKH	protein_coding	-3.2617	2.00987	5.48617e-06	0.000118582	0.897143	2.39996	3.28009	4.23496	1.9489	0.24096	0.263802	0.319686	0.211697	0.223903
ENSG00000244291	C7orf13	protein_coding	-3.5125	2.71864	5.51373e-06	0.000118954	12.1366	1.00219	6.51376	1.89538	5.04547	0.349121	0.609003	0.301849	0.575257	0.259493
ENSG00000127328	RAB3IP	protein_coding	-2.41579	4.42344	5.61959e-06	0.000121011	35.3456	14.9511	15.9431	25.9874	12.7353	2.08625	2.40588	2.80444	1.75647	6.03461
ENSG00000181449	SOX2	protein_coding	-3.93124	2.52247	5.85797e-06	0.000125206	13.9063	3.75948	0.629805	2.92716	2.57411	0.217987	0.255903	0.115306	0.574693	0.187867
ENSG00000166484	MAPK7	protein_coding	-3.24399	1.69799	6.2388e-06	0.000131392	1.42722	2.66133	1.74038	2.91684	0.811121	0.3238	0.125519	0.124425	0.199187	0.179702
ENSG00000137648	TMPRSS4	protein_coding	-3.71328	1.69111	6.3553e-06	0.000133356	0.811885	2.36275	5.19847	1.22537	6.87744	0.296534	0.0928835	0.274039	0.186044	0.272209
ENSG00000104140	RHOV	protein_coding	-3.91116	2.90194	6.40204e-06	0.000133849	1.47758	20.4212	1.2783	10.6163	5.76516	0.351987	0.955116	0.541027	0.463984	0.279065
ENSG00000188786	MTF1	protein_coding	-3.54202	1.37646	6.47106e-06	0.000134828	1.4475	0.371803	1.94598	0.395059	2.38053	0.109152	0.138476	0.0800738	0.0654012	0.106207
ENSG00000183036	PCP4	protein_coding	-3.80029	5.38284	6.73524e-06	0.000140052	141.744	409.897	12.8682	23.5525	7.89398	7.62587	7.09466	8.03869	9.24022	8.88761
ENSG00000120149	MSX2	protein_coding	-3.16844	2.93904	6.9361e-06	0.000143898	4.17518	9.22871	2.12345	6.7148	4.801	0.40186	0.397234	0.393774	0.476753	1.14698
ENSG00000196963	PCDHB16	protein_coding	-3.48498	3.02644	7.17929e-06	0.000147947	1.41734	5.65052	2.21843	0.451206	5.56511	0.186998	0.483255	0.287427	0.219109	0.123547
ENSG00000120087	HOXB7	protein_coding	-3.79933	2.76329	7.27473e-06	0.000149265	25.6003	5.39238	10.7171	2.04143	55.5448	1.19911	1.20337	1.16477	1.33187	1.56345
ENSG00000182173	TSEN54	protein_coding	-2.28311	4.80511	7.41579e-06	0.000151464	20.3569	22.6537	36.4429	15.2514	35.8316	4.52232	5.93394	4.10502	1.52149	8.62814
ENSG00000163083	INHBB	protein_coding	-3.80377	4.29726	7.53801e-06	0.000153144	3.14517	21.8473	31.5972	1.65717	0.751939	0.499491	0.907612	0.755753	0.699572	1.0024
ENSG00000160888	IER2	protein_coding	-2.17206	6.26772	7.68142e-06	0.000155508	50.1227	73.9335	82.904	88.0247	17.4916	13.6039	19.8608	9.64647	4.8379	18.0406
ENSG00000099282	TSPAN15	protein_coding	-3.16045	2.83721	7.77777e-06	0.000156906	8.45981	22.1476	31.9275	3.68565	17.9844	1.62707	1.87587	2.09991	1.57737	1.74002
ENSG00000165118	C9orf64	protein_coding	-3.75032	2.56297	7.79802e-06	0.000157039	4.84382	0.863803	9.18129	0.646654	8.80775	0.327555	0.242405	0.549243	0.235515	0.283303
ENSG00000099622	CIRBP	protein_coding	-1.65917	6.89752	7.94313e-06	0.000159682	121.94	107.92	104.381	112.932	75.9819	42.4805	17.2044	19.8454	46.5865	29.3884
ENSG00000178381	ZFAND2A	protein_coding	-2.50337	4.59579	8.21372e-06	0.000163975	76.5868	30.8621	79.973	47.8126	44.0091	22.1523	3.44312	7.36746	10.8536	3.23137
ENSG00000169251	NMD3	protein_coding	-2.13356	4.52447	8.44993e-06	0.000167239	16.5566	15.5008	21.8379	10.1513	9.4111	1.82368	4.2742	4.02212	3.29884	2.05515
ENSG00000175063	UBE2C	protein_coding	-2.87209	6.85705	8.96132e-06	0.000176664	741.764	16.7236	366.474	242.115	94.072	43.61	23.779	28.2653	61.7625	24.8658
ENSG00000155066	PROM2	protein_coding	-3.55746	2.34449	8.97225e-06	0.000176664	1.652	4.58522	3.35849	0.270602	2.09092	0.151803	0.30305	0.230815	0.153322	0.116439
ENSG00000068489	PRR11	protein_coding	-3.36887	3.7117	9.06348e-06	0.000178156	23.1478	1.15912	9.24666	2.31395	23.0065	1.19874	0.780668	1.10553	0.758478	1.31154
ENSG00000085552	IGSF9	protein_coding	-3.48593	3.18656	9.25286e-06	0.000181258	0.548044	2.0929	10.9598	2.45378	7.01742	0.412276	0.607299	0.190108	0.326073	0.359549
ENSG00000213937	CLDN9	protein_coding	-3.55905	2.09657	9.38413e-06	0.000182586	0.716869	5.18969	2.44529	6.71056	3.14961	0.243959	0.226965	0.281235	0.192949	0.522226
ENSG00000095209	TMEM38B	protein_coding	-3.01763	2.4167	9.49751e-06	0.000184479	3.31973	1.70273	5.21666	2.6196	2.0044	0.268296	0.259043	0.279418	0.59657	0.244671
ENSG00000108406	DHX40	protein_coding	-2.19426	5.47254	1.00231e-05	0.000193586	28.5431	26.1572	9.97045	21.4581	17.7877	1.61564	2.29419	3.98777	7.65563	5.54696
ENSG00000116017	ARID3A	protein_coding	-3.35817	2.62102	1.03934e-05	0.000199521	2.29669	6.41773	5.78489	3.37606	1.86654	0.394639	0.542379	0.744445	0.0945831	0.085331
ENSG00000150556	LYPD6B	protein_coding	-3.29371	1.52442	1.07128e-05	0.000204969	1.59611	3.55666	5.33123	4.38773	2.88394	0.0661256	0.499845	0.266803	0.435829	0.435191
ENSG00000163694	RBM47	protein_coding	-2.60862	3.18744	1.10218e-05	0.000209834	2.88243	3.41513	4.30774	2.98003	2.97635	0.593106	0.348998	0.419742	0.388331	0.77276
ENSG00000146574	CCZ1B	protein_coding	-2.929	1.8842	1.11719e-05	0.00021199	3.9095	3.22714	6.13283	3.21643	3.23384	0.351159	0.49612	0.5496	0.571418	0.59382
ENSG00000165272	AQP3	protein_coding	-3.81319	3.40246	1.15885e-05	0.00021917	6.05163	2.26212	6.4306	4.12684	60.7903	0.945265	1.01839	0.976723	1.21686	1.07151
ENSG00000212916	KIAA1383	protein_coding	-4.37343	2.2836	1.23372e-05	0.000231806	0.67412	1.55279	4.69891	0.0664252	1.41458	0.0183529	0.192087	0.0846285	0.0241924	0.0436519
ENSG00000115461	IGFBP5	protein_coding	-3.3772	2.52833	1.24931e-05	0.000234353	0.461654	4.25357	0.73059	1.19087	1.52991	0.144844	0.13725	0.148423	0.205075	0.121216
ENSG00000197372	ZNF675	protein_coding	-3.22056	3.39731	1.25252e-05	0.000234573	2.32844	2.90063	6.21585	9.8876	21.0275	0.452798	0.895171	0.626381	1.49218	0.807728
ENSG00000198355	PIM3	protein_coding	-2.78392	3.39916	1.25884e-05	0.000235372	13.3594	5.6391	14.3291	2.62331	4.04756	0.75999	1.25207	1.19249	1.33574	0.753175
ENSG00000085491	SLC25A24	protein_coding	-2.24036	4.35485	1.27858e-05	0.00023806	12.0147	7.41298	8.32332	7.47172	12.8152	4.42065	1.67596	2.0512	0.779849	1.42032
ENSG00000213281	NRAS	protein_coding	-1.51529	7.50419	1.27942e-05	0.00023806	67.5498	45.6248	81.4677	47.7102	71.1338	25.9444	10.6933	17.6497	27.0277	20.8546
ENSG00000198346	ZNF813	protein_coding	-3.2962	0.994983	1.33155e-05	0.000246561	0.273048	0.928685	0.642226	0.313893	0.52878	0.0243919	0.042549	0.0374919	0.0482295	0.0918581
ENSG00000124151	NCOA3	protein_coding	-1.88235	6.24412	1.38618e-05	0.000256265	18.9603	17.1882	21.6349	8.23361	17.9533	7.98208	3.24552	2.58014	1.63021	5.85361
ENSG00000175482	POLD4	protein_coding	-2.28309	5.29311	1.51575e-05	0.000278874	22.8161	148.134	59.1155	31.9335	59.0887	14.4431	9.33585	8.51362	10.461	19.4192
ENSG00000135148	TRAFD1	protein_coding	-3.02432	2.29544	1.63776e-05	0.000299882	2.31509	4.89904	2.42836	2.48643	2.40484	0.282427	0.177536	0.211188	0.412538	0.571892
ENSG00000171587	DSCAM	protein_coding	-3.6592	2.34054	1.69507e-05	0.000308901	0.654557	3.96976	0.332811	0.674489	0.774497	0.10501	0.0340036	0.125042	0.15384	0.0569076
ENSG00000198890	PRMT6	protein_coding	-1.99731	6.08805	1.75862e-05	0.000318964	59.2532	34.8108	46.3403	28.5434	50.8638	10.4994	4.21701	4.26977	21.9301	10.157
ENSG00000022277	C20orf43	protein_coding	-1.74371	5.36488	1.76819e-05	0.000320195	30.9925	26.6943	36.2171	47.26	47.7983	11.6285	12.7353	7.38688	14.9999	6.92674
ENSG00000169862	CTNND2	protein_coding	-3.38852	1.23916	1.81002e-05	0.000326741	2.76167	0.495977	0.398341	0.443951	0.941374	0.11409	0.0519691	0.111669	0.0922879	0.0437868
ENSG00000257704	PRR24	protein_coding	-4.13573	2.29412	1.89921e-05	0.000341235	1.08734	2.60095	1.21565	23.7499	5.98944	0.318799	0.370739	0.459388	0.210118	0.568692
ENSG00000167130	DOLPP1	protein_coding	-2.35649	4.49227	1.90256e-05	0.000341303	27.9659	16.5465	43.272	29.0362	23.4222	10.1517	2.32784	9.80218	2.05348	2.98381
ENSG00000081923	ATP8B1	protein_coding	-3.47419	3.41176	1.92694e-05	0.000344601	2.10801	3.6006	4.59941	0.205368	6.23223	0.153203	0.19796	0.235482	0.112194	0.647804
ENSG00000133874	RNF122	protein_coding	-3.17093	1.31293	1.94409e-05	0.000347129	1.01149	2.39462	2.33351	2.97159	2.26992	0.107091	0.124539	0.308636	0.141166	0.445749
ENSG00000197061	HIST1H4C	protein_coding	-2.71369	11.2603	1.99209e-05	0.000354598	10401.4	2360.82	15496.5	22920.5	800.904	2057.58	761.823	1419.52	2130.55	1241.97
ENSG00000144485	HES6	protein_coding	-2.93622	2.65173	1.99622e-05	0.000354785	8.81671	5.80271	9.14515	9.06234	5.94505	0.931789	0.636359	2.33289	0.306235	0.595502
ENSG00000115290	GRB14	protein_coding	-3.29949	3.11638	2.06455e-05	0.000365798	14.5803	1.25589	21.8858	30.2799	8.50903	0.909426	1.54041	1.17529	1.79819	1.76932
ENSG00000111981	ULBP1	protein_coding	-3.73722	1.91759	2.12859e-05	0.000374834	4.69691	0.365768	0.433817	1.07606	4.06651	0.143345	0.111133	0.165248	0.12597	0.170472
ENSG00000147256	ARHGAP36	protein_coding	-3.94198	3.35493	2.18868e-05	0.000384239	0.58669	26.8503	1.57077	2.09435	3.34508	0.382502	0.376387	0.542704	0.349067	0.524869
ENSG00000104413	ESRP1	protein_coding	-2.50769	5.60583	2.32626e-05	0.00040653	35.5198	16.6161	36.2334	10.9543	49.6838	1.77238	14.0807	2.31433	2.6727	2.72699
ENSG00000212907	MT-ND4L	protein_coding	-1.50939	10.4557	2.47394e-05	0.000429726	4912.74	6938.3	6203.49	10167	7120.89	1975.88	1637.48	2338.35	3978.55	1923.65
ENSG00000154079	C6orf57	protein_coding	-3.57871	2.05876	2.52055e-05	0.000435847	8.72494	3.43745	8.89314	0.706277	12.1922	1.45549	0.243143	0.530255	0.110241	0.477517
ENSG00000134690	CDCA8	protein_coding	-2.83278	5.5288	2.58101e-05	0.000444297	55.5879	2.68871	61.504	23.8498	35.0598	1.76281	2.9774	13.6445	2.54501	2.59554
ENSG00000076685	NT5C2	protein_coding	-2.14981	3.97885	2.60383e-05	0.000446888	5.49011	5.56516	8.68039	4.72835	8.72361	1.95351	1.49237	1.00181	1.45659	0.947335
ENSG00000150893	FREM2	protein_coding	-3.41942	1.60504	2.71617e-05	0.000462031	0.786781	0.2113	0.135523	0.0770629	0.544162	0.0369808	0.0156385	0.0271291	0.0177264	0.0479772
ENSG00000159388	BTG2	protein_coding	-2.37583	4.86387	2.79603e-05	0.000474911	9.4601	46.6986	14.1988	33.0459	36.0753	12.7441	4.11216	4.12155	2.81251	3.08602
ENSG00000146038	DCDC2	protein_coding	-3.52849	3.22406	2.95704e-05	0.000500503	1.65082	9.44789	1.04146	0.350356	10.1283	0.350904	0.295503	0.334776	0.239253	0.570457
ENSG00000126878	AIF1L	protein_coding	-2.76264	3.61845	2.96443e-05	0.000500558	11.5946	4.74055	10.1022	4.97496	5.54821	0.48544	2.61785	0.554999	0.425374	0.613301
ENSG00000120738	EGR1	protein_coding	-2.58774	5.91997	3.07774e-05	0.000517412	34.3126	47.4389	44.4594	39.4083	3.21433	2.57123	2.90653	5.46562	2.59104	12.1681
ENSG00000168772	CXXC4	protein_coding	-3.96302	2.51912	3.10103e-05	0.000520565	1.13331	19.1926	1.02002	26.6083	1.5877	0.285764	0.238117	0.514903	0.711917	0.915538
ENSG00000167608	TMC4	protein_coding	-3.54487	1.7732	3.20641e-05	0.000536689	3.6098	4.3837	0.883588	15.38	7.27443	0.165294	0.449667	0.459967	0.737994	0.787465
ENSG00000181544	FANCB	protein_coding	-3.3074	1.93645	3.3699e-05	0.000560784	2.34584	3.42026	4.92038	1.06692	8.24692	0.593431	0.195358	0.711246	0.269016	0.168651
ENSG00000099804	CDC34	protein_coding	-3.31385	0.638407	3.43555e-05	0.000570063	1.09192	1.50911	1.8893	1.00421	2.87368	0.346821	0.322662	0.0799628	0	0
ENSG00000213722	DDAH2	protein_coding	-2.48897	4.63421	3.47463e-05	0.000574889	24.5829	71.9171	47.9165	25.9982	14.9468	2.84081	2.1601	12.2147	3.54658	9.37052
ENSG00000116035	VAX2	protein_coding	-3.911	1.39069	3.49358e-05	0.000577193	2.10489	3.89987	1.04509	1.26248	11.0063	0.0872041	0.304236	0	0.344853	0.414826
ENSG00000124217	MOCS3	protein_coding	-3.32852	2.76791	3.68166e-05	0.000606388	4.35596	9.09918	1.95073	1.62009	7.64519	0.203464	0.473228	0.703659	0.911892	0.0483936
ENSG00000150551	LYPD1	protein_coding	-3.33704	2.79284	3.71928e-05	0.000610971	3.98287	15.0858	0.941166	9.02184	4.44568	0.351848	0.807543	1.34987	0.467882	0.357173
ENSG00000170412	GPRC5C	protein_coding	-3.262	1.58133	3.89264e-05	0.000636721	3.98415	0.753908	2.48267	0.963094	3.40157	0.603529	0.203766	0.0898601	0.0514254	0.138918
ENSG00000124813	RUNX2	protein_coding	-3.23575	1.61002	3.92664e-05	0.000639552	0.305556	0.485073	1.12311	1.95569	1.15151	0.11468	0.0549071	0.0758546	0.0726104	0.229965
ENSG00000146476	C6orf211	protein_coding	-2.18849	4.79001	3.97096e-05	0.000644944	39.536	9.04241	30.9622	15.8673	8.69295	9.82889	4.7966	1.51417	4.81636	4.47148
ENSG00000124243	BCAS4	protein_coding	-3.19074	1.64027	4.25767e-05	0.0006857	4.6258	1.88144	2.52885	9.76352	2.08492	0.343394	0.193154	0.660716	0.299571	0.531176
ENSG00000187742	SECISBP2	protein_coding	-2.66599	3.73803	4.57548e-05	0.0007338	19.7771	8.12729	30.97	13.7694	11.7935	8.4205	1.65993	1.29024	1.30022	1.18179
ENSG00000146757	ZNF92	protein_coding	-3.48708	2.61996	4.69115e-05	0.000750258	6.20981	0.127714	7.0511	3.47376	1.78155	0.316991	0.337917	0.213165	0.487494	0.157074
ENSG00000186871	ERCC6L	protein_coding	-3.64821	2.30966	4.75906e-05	0.000760061	5.52803	0.281714	1.42204	0.281193	3.03156	0.0932303	0.298155	0.188082	0.092171	0.0831549
ENSG00000131759	RARA	protein_coding	-2.97172	2.06497	4.77983e-05	0.00076232	2.76713	5.30042	1.68538	1.03803	2.39254	0.527345	0.419601	0.191975	0.146345	0.297066
ENSG00000133424	LARGE	protein_coding	-2.78688	3.18341	4.85012e-05	0.000771391	6.19327	7.55613	4.0605	1.60441	1.62703	0.231503	0.79862	0.898903	0.486452	0.33663
ENSG00000136240	KDELR2	protein_coding	-1.4633	6.9019	5.0798e-05	0.000803474	168.227	149.886	107.184	50.7776	96.7435	37.7685	32.6421	53.6073	29.8234	19.8006
ENSG00000135414	GDF11	protein_coding	-3.4714	2.29972	5.2506e-05	0.000828212	7.00527	1.12857	2.86413	0.273812	6.30398	0.400297	0.170405	0.353822	0.263229	0.206143
ENSG00000198435	NRARP	protein_coding	-3.47596	2.1602	5.4829e-05	0.000858963	5.52685	0.738015	1.20575	6.39964	1.17657	0.34346	0.0443798	0.307953	0.402438	0.181536
ENSG00000110375	UPK2	protein_coding	-3.36636	3.07018	5.49884e-05	0.000860288	2.24168	27.2379	1.39632	21.9046	25.9307	1.49523	1.49043	1.23121	1.54863	1.65117
ENSG00000031698	SARS	protein_coding	-1.45047	6.55711	5.63481e-05	0.000879167	131.433	101.504	102.646	66.1096	49.7913	38.4193	27.3972	18.7869	25.7353	35.037
ENSG00000121848	RNF115	protein_coding	-2.09193	4.10921	5.68669e-05	0.00088606	8.9957	7.85922	7.18797	6.29282	13.7201	1.14253	2.03668	1.65697	2.78356	1.40389
ENSG00000013392	RWDD2A	protein_coding	-3.65094	1.98066	5.76588e-05	0.000897183	1.00561	6.22521	4.95887	8.30901	0.346202	0.239554	0.69646	0.207118	0.315776	0.142444
ENSG00000178764	ZHX2	protein_coding	-3.23563	1.59333	5.83146e-05	0.000904938	0.249821	1.92251	1.52074	0.352462	1.48035	0.0541016	0.226498	0.0873155	0.114105	0.0643398
ENSG00000137269	LRRC1	protein_coding	-2.87841	2.05906	6.40059e-05	0.000987925	1.23402	2.52828	6.45754	1.66763	5.85384	0.179032	0.573985	0.638957	0.263115	0.199971
ENSG00000071243	ING3	protein_coding	-3.12597	2.24871	6.50559e-05	0.00100278	9.0009	0.404676	4.66796	2.2346	4.48783	0.308652	0.438592	0.595986	0.351003	0.529905
ENSG00000169689	STRA13	protein_coding	-2.07816	4.88779	6.55733e-05	0.00100941	39.4403	47.4521	77.6926	66.9313	80.9827	14.1591	6.43672	12.6129	31.39	5.51082
ENSG00000205336	GPR56	protein_coding	-2.62115	3.70371	6.69466e-05	0.00102642	9.23708	4.88538	4.15669	3.27786	8.75343	0.373739	5.07731	0.551869	0.525869	0.6669
ENSG00000166482	MFAP4	protein_coding	-2.69795	1.7763	6.88612e-05	0.00105297	2.06808	3.90358	3.22047	4.55676	1.63492	0.602132	0.318289	0.441723	0.505095	0.390589
ENSG00000143067	ZNF697	protein_coding	-3.50975	2.00093	7.10008e-05	0.00108357	0.603874	0.863372	0.389118	4.23706	0.745561	0.178577	0.0461494	0.0914948	0.0523106	0.212371
ENSG00000087510	TFAP2C	protein_coding	-2.47436	3.72053	7.10506e-05	0.00108357	6.81072	16.4702	7.8729	3.21995	6.95692	0.694648	1.4861	0.653269	1.63641	2.08905
ENSG00000116771	AGMAT	protein_coding	-3.49736	2.73313	7.1335e-05	0.00108647	10.665	0.290151	4.05386	0.772303	8.67317	0.400092	0.139583	0.55347	0.369177	0.475806
ENSG00000180694	TMEM64	protein_coding	-2.34869	5.30066	7.22959e-05	0.00109964	6.61472	40.6376	10.141	3.12316	9.09673	4.21186	2.70049	3.09391	1.98342	1.28217
ENSG00000137727	ARHGAP20	protein_coding	-3.58099	2.60718	7.7191e-05	0.00116486	1.46519	0.353394	0.997608	0.15717	6.53961	0.173	0.1515	0.210558	0.157365	0.0742249
ENSG00000160404	TOR2A	protein_coding	-3.17238	2.03879	7.76602e-05	0.00116887	3.39338	6.94932	1.05005	4.57306	2.56799	0.545444	0.325442	0.102911	1.02522	0.141552
ENSG00000064547	LPAR2	protein_coding	-3.64525	2.44121	7.85928e-05	0.00118136	8.43364	1.09202	10.2578	3.90104	0.22907	0.0951028	0.663586	0.493354	0.250726	0.2262
ENSG00000124374	PAIP2B	protein_coding	-3.19922	2.21477	7.99893e-05	0.00119921	1.47115	1.84839	1.05868	0.0576552	2.0259	0.0955787	0.166726	0.14691	0.12599	0.113666
ENSG00000167383	ZNF229	protein_coding	-3.35895	2.53842	8.27464e-05	0.00123411	5.64605	0.58451	3.20514	0.218786	1.12598	0.120898	0.351489	0.185828	0.079683	0.191703
ENSG00000112852	PCDHB2	protein_coding	-3.27883	2.14912	8.32652e-05	0.00124024	3.60643	6.31877	2.98725	0.264632	1.16234	0.292465	0.255087	0.421441	0.0963807	0.304335
ENSG00000010404	IDS	protein_coding	-2.23711	3.77006	8.62685e-05	0.00128166	4.774	15.0465	19.9278	16.076	12.5961	1.39837	1.96838	1.56391	0.942054	1.60002
ENSG00000135473	PAN2	protein_coding	-2.92177	1.14954	8.7321e-05	0.00129562	0.787447	1.41592	0.309139	0.572509	1.51603	0.0716466	0.175813	0.115632	0.116931	0.0691596
ENSG00000212747	FAM127C	protein_coding	-2.26721	4.53064	8.92497e-05	0.00132253	19.9427	24.7881	24.6564	53.6994	14.7626	1.90572	6.36029	11.7303	3.45234	1.86247
ENSG00000136247	ZDHHC4	protein_coding	-1.90802	5.42944	8.95222e-05	0.00132486	43.7297	52.3246	47.386	54.456	71.6515	27.6298	5.10972	15.2056	4.28863	16.7476
ENSG00000067836	ROGDI	protein_coding	-2.76278	2.3852	8.99531e-05	0.00132952	2.78844	7.45526	2.37789	5.72421	6.537	0.806596	1.32425	0.32818	0.562893	0.507831
ENSG00000182957	SPATA13	protein_coding	-2.88123	1.78175	9.08736e-05	0.00133969	2.15837	0.400788	1.13711	1.36703	0.337029	0.196768	0.114413	0.0504075	0.182348	0.052001
ENSG00000124172	ATP5E	protein_coding	-1.23899	10.72	9.18691e-05	0.00135255	1312.78	1623.3	1435.17	1482.89	1175.51	528.286	632.927	385.252	495.148	742.003
ENSG00000248167	TRIM39-RPP21	protein_coding	-1.50317	6.49248	9.19816e-05	0.00135255	90.3457	104.053	104.926	143.555	78.9148	41.7279	28.8998	24.4535	21.8387	56.8057
ENSG00000111247	RAD51AP1	protein_coding	-2.97476	3.07993	9.31236e-05	0.00136411	13.487	0.574064	14.3554	19.2255	4.59093	0.962036	0.968966	1.02382	1.72542	0.588649
ENSG00000135525	MAP7	protein_coding	-2.61267	2.49506	9.36565e-05	0.00137017	4.07596	1.93722	3.29253	2.97529	2.39126	0.256456	0.534814	0.267028	0.714801	0.225528
ENSG00000239857	GET4	protein_coding	-2.73593	3.34771	9.51783e-05	0.0013889	2.4845	11.458	7.34499	4.63391	5.22466	0.323749	0.552979	2.49589	0.586796	0.569392
ENSG00000070669	ASNS	protein_coding	-2.26148	4.76288	9.60265e-05	0.0013995	65.2949	9.83101	8.31973	34.6752	14.0971	6.06241	7.18053	6.46198	4.1908	2.50954
ENSG00000070214	SLC44A1	protein_coding	-1.37396	7.29591	9.82267e-05	0.00142976	18.2958	20.0603	20.5425	17.7434	39.4438	8.45199	12.7428	7.05161	6.46624	7.3589
ENSG00000198168	SVIP	protein_coding	-1.95247	4.81673	0.000100159	0.00145604	47.3353	44.4508	41.3387	51.6676	52.608	15.9475	11.46	27.0988	3.12232	5.59989
ENSG00000241370	RPP21	protein_coding	-1.51003	6.34535	0.000100749	0.00146092	182.366	211.636	212.165	286.943	159.616	83.4626	58.0494	49.6283	43.7673	115.281
ENSG00000108510	MED13	protein_coding	-1.73309	5.92891	0.000102865	0.00148973	12.5605	6.56488	10.0408	6.03471	15.7801	6.33241	2.0352	3.28746	0.982833	1.96141
ENSG00000112357	PEX7	protein_coding	-2.78465	3.53632	0.000109526	0.00156842	6.94119	5.50959	5.55057	37.4714	10.1614	1.25867	1.55912	3.91538	1.59055	1.38181
ENSG00000100167	SEPT3	protein_coding	-3.42376	1.52652	0.000112983	0.00160642	0.604593	3.36864	0.755454	3.90751	0.497994	0.0915568	0.205575	0.0527732	0.141451	0.303274
ENSG00000227051	C14orf132	protein_coding	-3.78362	2.95258	0.000113022	0.00160642	0.74249	0.900264	5.85677	1.46629	32.2222	0.589365	0.403039	0.747571	0.570665	0.593385
ENSG00000127561	SYNGR3	protein_coding	-3.55896	2.62849	0.000113157	0.00160642	6.27714	25.3402	6.9156	0.552255	0.882058	0.671372	0.603312	0.492518	0.683858	0.725839
ENSG00000169402	RSPH10B2	protein_coding	-2.95622	0.182637	0.000115067	0.0016275	0.637839	0.353813	0.943259	0.466887	0.437387	0.0496146	0.0576982	0.0829336	0.0588611	0.0737546
ENSG00000167625	ZNF526	protein_coding	-3.20169	2.52502	0.00011524	0.00162795	3.91514	8.38742	1.48051	2.15989	0.253662	0.338004	0.635059	0.269039	0.253086	0.218764
ENSG00000107014	RLN2	protein_coding	-3.64959	4.11417	0.000116682	0.00164427	7.71027	145.176	3.75966	2.82025	15.9802	1.78107	1.29453	4.36307	3.81514	2.38288
ENSG00000123364	HOXC13	protein_coding	-2.48471	5.07714	0.000118382	0.00166212	7.36556	8.87993	46.103	39.762	16.7666	2.17531	11.1212	1.79796	1.73129	3.41674
ENSG00000134533	RERG	protein_coding	-3.36953	2.13614	0.000118899	0.0016668	10.842	0.986004	5.38485	0.460185	1.98048	0.760636	0.199081	0.233111	0.224921	0.240746
ENSG00000106415	GLCCI1	protein_coding	-3.06116	2.83156	0.000121509	0.00169567	5.8878	10.0571	3.23236	0.37951	3.85267	0.330056	0.91162	0.345141	0.306373	0.432838
ENSG00000133119	RFC3	protein_coding	-1.66746	5.82273	0.000126854	0.00175746	60.2106	17.2671	51.0802	34.9697	37.0217	9.64887	14.0612	11.6569	18.1276	4.45571
ENSG00000152359	POC5	protein_coding	-3.04584	1.15738	0.000129111	0.00178658	6.1635	0.942533	0.746511	1.78076	7.23893	0.197193	0.0790332	0.761875	0.434888	0.328163
ENSG00000114861	FOXP1	protein_coding	-2.0267	4.27643	0.000131116	0.00180894	10.3069	14.0635	6.3286	3.97957	13.8246	1.85005	3.83296	0.834236	1.22381	2.22273
ENSG00000185442	FAM174B	protein_coding	-2.69876	1.99471	0.000131199	0.00180894	6.50885	4.63339	4.64746	16.8555	9.10075	1.18369	2.1614	1.95287	1.70897	1.20056
ENSG00000187325	TAF9B	protein_coding	-2.24149	3.91117	0.000132979	0.00183129	5.47485	9.38025	6.72808	12.3208	11.5266	0.645191	3.47286	2.27382	1.06918	1.77572
ENSG00000180389	ATP5EP2	protein_coding	-1.21407	9.5731	0.000136316	0.001875	2693.23	3185.69	2944.02	2956	2357.65	1121.3	1330.57	787.677	980.476	1506.51
ENSG00000183479	TREX2	protein_coding	-2.8835	2.53395	0.000137444	0.00188826	8.14651	10.6779	5.02781	8.50489	4.25493	0.248533	0.675948	2.63245	0.470811	0.474813
ENSG00000150687	PRSS23	protein_coding	-2.46946	5.15369	0.000138	0.0018919	9.97961	25.4239	17.1788	12.3706	70.8862	2.05797	2.31433	13.8628	2.23973	2.88485
ENSG00000130723	PRRC2B	protein_coding	-2.41226	3.51706	0.000141802	0.00193197	4.63549	4.0115	3.18864	0.751134	1.85151	0.705941	0.26225	0.932486	0.316649	0.343975
ENSG00000124226	RNF114	protein_coding	-1.6133	5.68181	0.000146964	0.00199756	51.9232	55.312	52.2744	65.2495	55.7372	9.86691	7.38423	41.6264	11.9793	12.9962
ENSG00000196981	WDR5B	protein_coding	-3.49923	2.84702	0.000149217	0.002024	0.201478	4.84397	0.209165	5.52985	4.34676	0.263976	0.390709	0.41497	0.158168	0.114157
ENSG00000234857	RP11-831H9.16.1	protein_coding	-2.51675	4.51594	0.000154597	0.0020862	2.91219	5.19723	16.097	3.16686	22.4964	1.67497	2.47117	3.05485	0.692033	0.475687
ENSG00000182054	IDH2	protein_coding	-1.86646	4.9161	0.000154755	0.0020862	35.9564	37.4031	30.1928	23.8856	23.1501	3.53537	14.266	6.37414	12.1101	3.20158
ENSG00000168672	FAM84B	protein_coding	-2.04249	5.13762	0.000158404	0.00212543	35.6239	12.4716	37.9293	6.15388	34.2496	2.93834	9.54957	7.79481	10.8196	2.74568
ENSG00000204388	HSPA1B	protein_coding	-2.42379	2.80214	0.000160093	0.00214309	4.89643	7.92264	5.25037	2.84444	2.59228	0.785003	0.997222	0.494268	0.586111	1.16837
ENSG00000111907	TPD52L1	protein_coding	-1.86055	4.87755	0.000164318	0.00219453	39.7507	35.7641	28.9728	44.2644	27.9957	17.9383	9.22835	3.27848	4.57471	12.2292
ENSG00000186868	MAPT	protein_coding	-3.6534	2.47396	0.000165001	0.00219855	0.779402	6.50772	0.683622	0.778324	0.144292	0.230406	0.0267946	0.146086	0.136673	0.123304
ENSG00000169093	ASMTL	protein_coding	-2.89569	1.99671	0.000167834	0.00222854	2.94896	3.28561	2.14696	7.54976	1.0844	1.30085	0.395154	0.326427	0.298606	0.241984
ENSG00000160439	RDH13	protein_coding	-3.11401	1.95833	0.000170261	0.00225297	2.22492	1.09042	1.03204	7.45555	2.95526	0.0902156	0.681942	0.312001	0.237841	0.321864
ENSG00000119397	CNTRL	protein_coding	-2.76875	1.80058	0.000171396	0.00226538	2.63736	0.844497	0.738234	0.737177	3.3587	0.238985	0.168924	0.177799	0.212578	0.102406
ENSG00000124357	NAGK	protein_coding	-2.57024	1.80345	0.000173696	0.00229051	5.84311	5.23829	4.06195	4.48197	5.74212	1.47159	1.29278	0.309634	0.36663	0.398916
ENSG00000197128	ZNF772	protein_coding	-3.14037	1.13133	0.000175889	0.00231413	0.194185	1.15264	0.299805	1.40808	0.329119	0.0521888	0.108395	0.147673	0.0250162	0.0507805
ENSG00000152939	MARVELD2	protein_coding	-2.56841	2.89786	0.000176889	0.00232463	6.27946	1.36012	2.47321	8.36155	8.25453	0.327568	1.27813	1.06831	0.3812	0.514516
ENSG00000115648	MLPH	protein_coding	-2.36243	5.69639	0.000177253	0.00232675	36.4772	108.944	112.773	31.0338	7.93649	17.3814	4.2941	8.02811	3.73318	19.3846
ENSG00000196787	HIST1H2AG	protein_coding	-3.06152	2.33782	0.000178687	0.0023429	2.90672	5.23757	5.59718	0.485061	5.46619	0.178692	0.311709	1.28748	0.235549	0.212508
ENSG00000164610	RP9	protein_coding	-2.2184	4.53592	0.000179935	0.00235657	44.3622	23.6283	69.0556	69.6941	41.3632	31.0576	6.65077	5.75002	4.22671	4.63921
ENSG00000175175	PPM1E	protein_coding	-2.05247	4.38911	0.000186657	0.00243629	6.21252	4.53737	10.3472	4.56769	2.21028	2.37431	0.503724	0.832227	1.24768	1.31642
ENSG00000065320	NTN1	protein_coding	-3.40172	2.1808	0.000193582	0.00250394	0.185503	2.79267	3.09503	0.563594	0.182466	0.0631287	0.10278	0.145549	0.0998582	0.18018
ENSG00000146676	PURB	protein_coding	-1.48672	6.95304	0.000193862	0.00250436	21.2024	22.0054	24.5479	14.9226	21.1873	13.6159	4.72207	10.5703	2.80715	4.27779
ENSG00000123485	HJURP	protein_coding	-3.01329	2.91429	0.000202674	0.00259816	3.9754	0.793109	12.5267	14.8929	4.73665	0.499938	0.523252	2.42691	0.616486	0.535091
ENSG00000108551	RASD1	protein_coding	-3.42209	3.32092	0.000204127	0.00260992	3.06614	0.761659	35.3263	13.3389	0.772715	0.744731	0.732826	1.38685	0.906177	0.817536
ENSG00000215218	UBE2QL1	protein_coding	-3.4984	2.85433	0.000217809	0.0027634	0.340417	11.3419	1.69129	1.34174	0.267876	0.185357	0.350279	0.320518	0.244334	0.192879
ENSG00000096093	EFHC1	protein_coding	-3.36848	2.14383	0.000222137	0.00280012	0.57962	10.7899	7.59103	0.28317	2.17945	0.336553	0.244568	0.411331	0.315322	0.236463
ENSG00000184517	ZFP1	protein_coding	-2.82332	1.81014	0.000226157	0.00283597	1.64699	1.75463	3.64885	2.18812	1.25289	0.194795	0.791001	0.0728394	0.14801	0.137841
ENSG00000143061	IGSF3	protein_coding	-2.30635	4.48206	0.000228892	0.00286043	7.51078	6.03309	9.4274	0.623866	3.16569	0.841167	1.65174	1.62146	0.418077	0.524774
ENSG00000124788	ATXN1	protein_coding	-2.44935	3.51248	0.000233668	0.00290796	2.78191	1.85724	2.36995	4.65469	1.46813	0.174926	0.593227	3.06851	0.227898	0.261187
ENSG00000168461	RAB31	protein_coding	-1.75009	6.53928	0.000244389	0.003025	28.0414	72.1453	112.875	65.7217	14.6906	11.8294	8.07829	8.64467	18.4711	24.204
ENSG00000129355	CDKN2D	protein_coding	-3.59923	2.59628	0.000247825	0.00306423	15.0993	7.0137	22.084	0.191801	0.689271	0.31796	0.83197	0.641451	0.41913	1.03986
ENSG00000140284	SLC27A2	protein_coding	-3.27136	2.53199	0.000259517	0.00319849	2.33697	3.35407	16.9829	1.20421	0.429095	0.719439	0.239044	0.43443	0.587075	0.285195
ENSG00000197622	CDC42SE1	protein_coding	-1.56227	5.46096	0.000270365	0.00330737	18.1869	25.766	25.247	26.419	18.4842	8.33667	12.1033	4.40849	2.95973	8.07065
ENSG00000253719	ATXN7L3B	protein_coding	-1.58501	5.00789	0.000270888	0.00331025	12.4604	8.72242	13.1138	11.6631	21.0946	5.93657	4.37029	5.93327	3.48199	1.84597
ENSG00000112773	FAM46A	protein_coding	-2.34751	3.60764	0.000286772	0.00348951	2.955	10.9215	4.70099	13.8275	10.475	1.23954	1.30141	0.604858	1.44692	0.362943
ENSG00000010278	CD9	protein_coding	-1.47558	6.02567	0.000290281	0.00352475	84.3584	117.305	98.5038	40.2494	74.6653	12.0638	28.5512	41.6142	32.7883	24.0396
ENSG00000133056	PIK3C2B	protein_coding	-3.20616	1.8356	0.000299917	0.00362644	1.48726	0.945692	0.466749	0.440393	4.44484	0.0964523	0.104166	0.0720781	0.0708078	0.439206
ENSG00000087191	PSMC5	protein_coding	-1.09574	8.24069	0.000303334	0.00366391	300.632	256.071	339.642	302.785	334.337	124.581	147.827	185.199	101.683	123.091
ENSG00000175356	SCUBE2	protein_coding	-3.68952	3.21942	0.000311076	0.00373778	1.06965	32.2327	19.3727	0.516603	0.764776	0.636402	0.579731	0.838855	1.14909	0.726292
ENSG00000175197	DDIT3	protein_coding	-1.79926	4.63406	0.000324697	0.00388117	73.1119	15.5792	51.5033	35.8277	30.8814	14.2842	11.3821	8.48383	15.3718	5.14515
ENSG00000183741	CBX6	protein_coding	-1.43551	5.86116	0.000336136	0.00399301	17.5625	29.8336	21.1722	14.5768	18.6259	10.2401	10.5565	7.03183	2.83686	5.47561
ENSG00000167642	SPINT2	protein_coding	-1.257	8.55977	0.000339069	0.00402196	371.175	368.078	213.398	318.034	317.223	65.2894	194.405	138.264	112.682	118.935
ENSG00000153485	C14orf109	protein_coding	-2.22508	3.70843	0.000339273	0.00402196	14.8009	7.56369	19.7412	30.3115	27.8061	2.4284	2.4982	4.30685	8.74141	2.33258
ENSG00000163879	DNALI1	protein_coding	-2.39148	3.16715	0.000348753	0.00411737	5.54435	11.4609	32.348	9.90128	5.00376	1.67304	1.22228	1.70602	1.37799	0.764994
ENSG00000062716	VMP1	protein_coding	-1.58509	6.03006	0.000355655	0.00418595	57.4296	43.7202	54.5938	58.0515	43.0293	12.3881	6.00464	34.5924	22.3714	8.39802
ENSG00000126803	HSPA2	protein_coding	-2.58863	3.7721	0.000360513	0.00423446	8.02376	14.1405	18.2037	10.7349	0.79378	4.28419	1.30304	1.02575	0.868822	0.90141
ENSG00000130935	NOL11	protein_coding	-1.32668	6.40522	0.00037523	0.00437603	58.7014	31.2899	49.8968	53.9373	57.4322	13.8929	23.624	29.331	20.2831	8.66895
ENSG00000184678	HIST2H2BE	protein_coding	-3.90824	3.79109	0.000375651	0.0043765	0.66108	53.2965	1.12749	0.814254	1.12712	0.629925	0.941858	0.622436	0.711734	0.802641
ENSG00000134809	TIMM10	protein_coding	-1.46903	6.69749	0.000378023	0.00439968	272.383	154.171	334.31	286.429	364.909	37.6935	100.901	116.115	164.111	58.7611
ENSG00000134215	VAV3	protein_coding	-2.96177	2.04296	0.000379469	0.00441205	0.438349	0.770978	5.87835	0.831277	1.10388	0.116156	0.174459	0.367176	0.188756	0.120551
ENSG00000123815	ADCK4	protein_coding	-3.12324	2.76326	0.000396191	0.00457409	7.12056	12.1673	3.52701	3.7451	0.128178	0.266078	0.309429	0.920202	0.409196	0.949292
ENSG00000104213	PDGFRL	protein_coding	-2.24162	2.95676	0.000406158	0.00467509	6.99447	9.90559	13.28	21.3053	6.92526	1.72674	3.14105	2.07507	3.27054	4.02306
ENSG00000162928	PEX13	protein_coding	-2.46623	2.11291	0.000407605	0.00468237	3.05939	5.95357	3.03418	3.41161	5.72586	1.55779	0.906091	0.291747	0.348766	0.484546
ENSG00000163482	STK36	protein_coding	-2.82099	1.58502	0.000414897	0.00475189	0.633592	2.37618	1.4118	0.497429	2.30284	0.107986	0.0228326	0.36214	0.129405	0.322445
ENSG00000254901	MEF2BNB	protein_coding	-2.60452	3.14395	0.00041593	0.00475899	11.3336	8.78784	5.82662	26.3277	8.02781	0.725214	3.68359	0.789025	3.39469	0.774966
ENSG00000160917	CPSF4	protein_coding	-2.62031	2.20731	0.000424512	0.00484632	3.97381	0.65952	5.69957	6.93185	6.3955	0.6568	0.946821	1.13612	1.10602	0.688828
ENSG00000168002	POLR2G	protein_coding	-1.44114	7.15383	0.000431726	0.00492014	215.9	165.483	263.784	275.883	293.972	126.947	77.0697	49.333	34.5292	144.315
ENSG00000166750	SLFN5	protein_coding	-3.35263	2.34054	0.000442366	0.00501653	1.46509	4.91735	0.22929	4.67305	0.102316	0.308903	0.219594	0.202982	0.352729	0.0748541
ENSG00000006715	VPS41	protein_coding	-2.37998	2.08678	0.000445106	0.00504263	4.23169	1.25831	1.33979	1.4459	2.39816	0.229674	0.438583	0.105192	0.610502	0.422592
ENSG00000171223	JUNB	protein_coding	-2.14228	3.98519	0.000446041	0.00504825	18.6806	21.1818	10.7474	15.6243	5.30956	1.70838	5.31929	1.65177	1.45288	4.98089
ENSG00000157693	C9orf91	protein_coding	-2.60404	1.2427	0.000448778	0.00506428	0.91933	0.55266	1.02952	0.213358	1.47879	0.245797	0.146098	0.0881547	0.0720013	0.0584624
ENSG00000139644	TMBIM6	protein_coding	-1.34063	6.50702	0.00047104	0.00528953	124.924	98.001	94.4526	61.1276	112.06	32.0016	28.8925	72.3565	17.7177	33.5415
ENSG00000130513	GDF15	protein_coding	-2.488	4.60751	0.00047538	0.00532787	47.7614	70.825	34.5995	19.207	3.3729	2.41722	16.6725	3.65137	2.5271	4.36155
ENSG00000100889	PCK2	protein_coding	-2.70326	3.79058	0.000481269	0.00538338	34.3372	2.18913	8.35273	8.38202	5.04523	2.06325	0.476882	0.853415	0.712412	3.86008
ENSG00000167513	CDT1	protein_coding	-3.00941	2.00218	0.000484966	0.00541947	1.8251	0.161692	4.9218	3.05866	0.971617	0.627717	0.131637	0.154216	0.108518	0.208043
ENSG00000119711	ALDH6A1	protein_coding	-2.59851	2.3757	0.00049689	0.00553121	3.57195	1.7504	4.24903	0.551701	3.35331	0.341358	0.204863	0.212065	0.100693	0.661747
ENSG00000204599	TRIM39	protein_coding	-2.06221	3.24535	0.000497742	0.00553533	4.39244	7.93895	7.3309	7.428	7.13784	2.30997	1.45345	1.21585	1.21799	2.6738
ENSG00000171401	KRT13	protein_coding	-3.9878	3.23139	0.00049916	0.00554574	1.38375	76.1445	1.02652	1.21249	1.21037	1.44471	0.657426	0.941343	0.993594	0.970454
ENSG00000182871	COL18A1	protein_coding	-3.45753	2.59339	0.000504213	0.00558032	0.658756	6.48217	2.18594	0.172953	0.933347	0.0505231	0.0734434	0.650861	0.0998982	0.0450631
ENSG00000135974	C2orf49	protein_coding	-2.13868	3.40871	0.000506372	0.00559344	10.8709	12.3343	15.5237	5.59596	23.2319	1.33447	3.6515	2.71477	4.86333	1.86706
ENSG00000125611	CHCHD5	protein_coding	-2.51444	3.0665	0.000529732	0.00581795	27.8318	14.2312	23.2628	15.2565	12.7941	1.26771	9.819	1.19009	1.55122	1.27066
ENSG00000007944	MYLIP	protein_coding	-2.7045	3.18643	0.000530669	0.00582268	14.4555	3.80523	3.42949	4.99706	8.41707	0.556359	3.52245	0.282762	0.426048	0.462615
ENSG00000162419	GMEB1	protein_coding	-2.8041	2.71488	0.000535227	0.00586709	0.430282	7.93446	6.119	4.15773	0.477983	0.461598	0.223142	0.422514	0.585713	0.253194
ENSG00000236104	ZBTB22	protein_coding	-2.94204	1.89645	0.0005414	0.00591013	1.16281	4.38295	5.10305	0.334189	1.04327	0.73028	0.263564	0.0870895	0.132778	0.23958
ENSG00000203995	ZYG11A	protein_coding	-3.35633	2.64554	0.000541723	0.00591013	4.46042	0.63493	0.104058	0.230456	7.89078	0.167143	0.277679	0.330312	0.18885	0.22717
ENSG00000160813	PPP1R35	protein_coding	-2.17119	4.41377	0.000544767	0.0059377	25.8789	71.0263	78.0008	41.5431	13.2261	4.98368	23.1098	12.445	3.5386	5.05329
ENSG00000132436	FIGNL1	protein_coding	-2.50255	2.39403	0.000552201	0.00601302	2.11156	1.06648	5.64056	2.91755	0.841398	0.511692	0.285479	0.71188	0.380582	0.207084
ENSG00000134780	DAGLA	protein_coding	-2.83034	2.50393	0.000556638	0.00605561	0.43983	0.780948	0.361483	4.48741	2.13672	0.419102	0.243692	0.161046	0.230189	0.103836
ENSG00000127946	HIP1	protein_coding	-2.34684	2.2574	0.000563713	0.00610946	1.4014	0.645574	1.28852	0.562354	1.20949	0.302585	0.0896921	0.316108	0.0680227	0.154264
ENSG00000144355	DLX1	protein_coding	-2.77925	1.32624	0.000583664	0.00630193	2.08643	0.969649	3.94843	1.61013	0.265427	0.133331	0.257148	0.111784	0.147679	0.50565
ENSG00000143443	C1orf56	protein_coding	-1.46888	5.81812	0.000584728	0.00630749	38.0866	74.7922	62.4501	52.2036	44.2387	34.3303	16.898	9.66909	6.04844	23.7118
ENSG00000186577	C6orf1	protein_coding	-2.80492	2.51999	0.000591515	0.00635685	8.63152	12.8139	9.51275	0.818207	16.7911	1.18338	1.00585	0.797784	0.323838	2.93778
ENSG00000187257	RSBN1L	protein_coding	-2.46859	1.48627	0.000614122	0.006563	1.68608	1.30655	2.93378	1.54422	1.50923	0.141152	0.26056	0.235696	0.114551	0.736526
ENSG00000181830	SLC35C1	protein_coding	-2.35423	4.29231	0.000633832	0.00672985	22.9887	20.4933	17.7876	3.60953	2.28606	0.744582	4.79473	3.66686	1.14003	1.53305
ENSG00000101945	SUV39H1	protein_coding	-2.70018	2.00437	0.000646312	0.00684341	1.18368	0.855141	3.90994	3.66164	2.32156	0.0922825	0.22656	1.00473	0.202742	0.231686
ENSG00000150054	MPP7	protein_coding	-2.73886	2.40109	0.000658956	0.00696446	0.721665	1.16366	4.52825	0.78794	2.00663	0.115949	0.112664	0.989503	0.193595	0.116931
ENSG00000184564	SLITRK6	protein_coding	-2.59893	4.94039	0.000663322	0.00699783	32.3078	0.783949	10.1706	14.0291	6.31596	0.996061	6.16887	0.827813	1.00764	0.771339
ENSG00000125351	UPF3B	protein_coding	-1.85815	5.13229	0.000665558	0.0070149	21.0374	12.3968	22.9536	42.9819	53.706	23.9215	5.91324	2.5363	6.85792	7.54809
ENSG00000100350	FOXRED2	protein_coding	-2.14361	3.90227	0.000667999	0.00702774	3.28905	4.74046	7.62769	6.00695	6.26356	3.07145	1.13619	1.33745	0.268766	0.3579
ENSG00000165490	C11orf82	protein_coding	-2.81254	2.26098	0.000700872	0.0073534	2.09938	0.25136	5.46798	0.763041	3.92079	0.326673	0.163214	0.247446	0.65339	0.21963
ENSG00000120063	GNA13	protein_coding	-1.65971	4.89681	0.000708617	0.00740762	5.35024	7.22197	9.0804	6.23981	8.64278	4.5698	2.28547	2.09504	0.529262	1.71519
ENSG00000228594	RP11-345P4.5.1	protein_coding	-2.90968	1.68112	0.000714817	0.00745887	1.86278	2.55128	5.17434	0.0578765	3.28162	0.191891	0.278944	0.221211	0.632368	0.228204
ENSG00000140463	BBS4	protein_coding	-2.44461	0.601562	0.000747891	0.00773381	0.715837	2.10644	1.14107	0.40857	1.17415	0.379797	0.167441	0.0702239	0.0850306	0.163076
ENSG00000171448	ZBTB26	protein_coding	-2.67488	2.03847	0.000763259	0.00787856	1.88686	2.53289	0.443582	1.31727	2.58225	0.722319	0.0676828	0.157926	0.0890269	0.191974
ENSG00000095066	HOOK2	protein_coding	-2.67154	2.79999	0.000775279	0.0079812	4.75124	3.57078	6.47914	0.694319	7.54093	0.230203	2.05244	0.442296	0.354025	0.273767
ENSG00000196586	MYO6	protein_coding	-1.88892	4.29447	0.000781188	0.00802294	7.47162	2.59743	6.95273	7.33341	4.55804	3.25006	2.7317	0.978306	0.596291	0.489345
ENSG00000179604	CDC42EP4	protein_coding	-2.73649	2.53447	0.000794552	0.0081286	5.55543	1.7818	8.28604	0.242524	1.22663	0.536062	0.389626	0.386232	0.750793	0.239065
ENSG00000181610	MRPS23	protein_coding	-1.18947	7.55733	0.000802739	0.00819637	255.508	305.922	204.675	309.098	399.348	118.3	172.611	65.2509	126.446	129.753
ENSG00000165169	DYNLT3	protein_coding	-2.2537	3.87951	0.000803843	0.00819637	10.5225	22.1193	25.0841	16.1133	21.1209	0.901717	4.41485	1.58044	1.18863	5.93826
ENSG00000101189	C20orf20	protein_coding	-1.53224	5.6949	0.000805768	0.00820341	58.4521	44.1906	35.4368	46.3954	55.9597	13.206	10.2384	4.86316	20.3898	27.3385
ENSG00000196700	ZNF512B	protein_coding	-2.90322	2.25826	0.000832446	0.00844863	1.24155	2.18573	1.52829	0.122338	1.85627	0.101403	0.0196541	0.545522	0.11139	0.100494
ENSG00000145723	GIN1	protein_coding	-2.68868	2.47411	0.000852438	0.00860596	3.73329	3.53323	8.86749	23.2605	4.42282	0.441583	0.392676	1.70886	0.792536	0.729558
ENSG00000156860	FBRS	protein_coding	-2.31035	2.53437	0.000866487	0.0087232	1.87972	3.55164	4.67147	3.55411	2.50002	0.244689	1.18806	1.11205	0.291544	0.310841
ENSG00000179918	SEPHS2	protein_coding	-1.22052	6.67395	0.000867086	0.0087232	90.7075	39.0016	71.678	47.9592	84.9772	37.1127	24.8437	25.9435	35.9132	12.3531
ENSG00000213397	HAUS7	protein_coding	-2.57295	1.93065	0.000897614	0.00899883	7.46161	10.9062	5.67366	7.5083	3.82111	0.343408	0.786888	3.64609	0.512848	0.44977
ENSG00000066583	ISOC1	protein_coding	-1.97417	3.24443	0.000903495	0.0090499	10.5169	8.36306	8.45912	6.37573	8.86347	3.53174	1.79876	2.36259	1.35002	0.589479
ENSG00000196284	SUPT3H	protein_coding	-3.01568	2.06259	0.000908365	0.00908286	3.13595	17.2505	1.31888	1.85155	3.49504	0.148311	1.08884	0.0926978	0.193384	1.9254
ENSG00000131370	SH3BP5	protein_coding	-1.85831	3.92175	0.000922657	0.00920975	9.52719	11.6829	7.91693	13.5579	9.32289	3.23359	5.63678	3.10616	1.04745	1.1352
ENSG00000139410	SDSL	protein_coding	-2.74274	2.82009	0.000934836	0.00931515	12.1952	18.9298	13.9138	3.96778	5.42713	0.32659	5.99091	0.798795	0.39961	0.669538
ENSG00000087586	AURKA	protein_coding	-1.92347	6.45631	0.000937911	0.00933769	125.481	15.2252	46.4918	19.0357	143.366	4.58906	16.2778	27.5212	22.3565	10.9971
ENSG00000131795	RBM8A	protein_coding	-1.23402	7.12372	0.00094667	0.00941675	267.729	98.8649	254.978	154.655	225.005	63.407	57.1674	136.879	98.8395	41.4513
ENSG00000183172	C22orf32	protein_coding	-1.70762	4.14922	0.000947971	0.00942153	42.2537	48.9483	34.8368	45.9923	59.3131	25.7649	13.5109	9.48464	10.2784	6.11257
ENSG00000008083	JARID2	protein_coding	-1.99747	3.95966	0.000955364	0.00947046	3.86298	10.1789	4.64931	2.45285	6.39756	1.32426	3.26864	1.80692	0.430661	0.665493
ENSG00000162636	FAM102B	protein_coding	-2.47376	2.74906	0.000969524	0.00958603	0.932411	1.79581	2.23818	0.504419	3.12993	0.194119	0.187527	0.817658	0.0787338	0.168701
ENSG00000032219	ARID4A	protein_coding	-2.48127	2.68191	0.000973556	0.00961763	1.75546	3.79861	2.6557	0.598245	4.19251	0.227621	0.22257	1.4802	0.270341	0.2947
ENSG00000197147	LRRC8B	protein_coding	-2.79094	2.24526	0.00101637	0.0100062	1.79592	0.474844	9.31137	0.759891	2.24811	0.322397	0.187258	2.58088	0.33416	0.092462
ENSG00000180573	HIST1H2AC	protein_coding	-2.82225	3.24408	0.00103019	0.0101162	1.42856	30.6824	5.38108	17.4537	1.10391	2.19865	1.50645	0.748166	1.01706	1.95183
ENSG00000173349	SFT2D3	protein_coding	-2.29072	2.91592	0.001033	0.0101266	7.00051	1.7339	10.5107	1.03841	2.69514	0.968312	0.917544	1.03358	0.803668	0.554453
ENSG00000166165	CKB	protein_coding	-2.85423	1.75668	0.00104142	0.0101917	14.3141	1.85888	1.57029	8.85928	4.03883	2.94473	0.308439	0.267533	0.262213	0.32761
ENSG00000101003	GINS1	protein_coding	-2.07634	4.11413	0.00104402	0.0102085	11.9574	2.76844	15.3873	5.15241	9.9017	5.68659	1.02393	0.836214	1.46904	1.01781
ENSG00000140443	IGF1R	protein_coding	-1.89228	3.77349	0.00104826	0.0102305	2.29156	1.70297	2.47489	1.49276	1.33667	1.12329	0.321051	0.446248	0.145038	0.366381
ENSG00000168000	BSCL2	protein_coding	-2.4759	3.26634	0.00104894	0.0102305	4.89217	8.82781	25.5711	4.4938	40.5015	3.03849	4.31712	5.26119	1.11192	0.833627
ENSG00000180879	SSR4	protein_coding	-1.1235	7.51904	0.00105059	0.0102379	288.182	296.057	261.442	323.478	451.454	171.978	95.9947	135.064	102.845	196.021
ENSG00000182253	SYNM	protein_coding	-3.16275	2.56172	0.00106289	0.0103396	1.47896	0.187512	6.89913	0.258046	0.177804	0.100662	0.175593	0.246571	0.121589	0.239422
ENSG00000204604	ZNF468	protein_coding	-2.01755	3.80259	0.00106372	0.0103396	7.09444	9.3184	6.70307	3.2302	2.41497	1.19631	0.419574	1.8388	2.52814	0.700058
ENSG00000213246	SUPT4H1	protein_coding	-1.12778	7.02522	0.00107454	0.0104359	131.195	145.254	109.633	101.222	127.823	62.8755	51.1681	53.2779	76.7716	24.8448
ENSG00000106346	USP42	protein_coding	-2.26235	2.87932	0.00109333	0.0105826	4.43326	1.59598	1.12393	1.8096	3.90786	1.02173	0.438605	0.655395	0.205575	0.145627
ENSG00000185585	OLFML2A	protein_coding	-3.37743	2.35889	0.00110988	0.0106888	0.252058	5.83656	0.867657	0.0762535	0.133971	0.164333	0.0882034	0.0874351	0.199958	0.120266
ENSG00000151917	BEND6	protein_coding	-2.35967	1.35845	0.00114589	0.0109805	0.613635	1.42885	1.36336	2.94214	3.46508	0.568294	0.113457	0.352993	0.303308	0.583545
ENSG00000237649	KIFC1	protein_coding	-2.29197	2.63474	0.00116114	0.0111174	6.65302	2.37818	8.02222	8.68638	9.54008	1.09178	1.53503	3.12689	2.13678	1.57954
ENSG00000095739	BAMBI	protein_coding	-2.27506	4.77097	0.00118504	0.0113179	25.8482	9.08433	3.40807	52.0286	39.5836	6.49297	2.7154	13.9567	2.09138	1.83896
ENSG00000129353	SLC44A2	protein_coding	-2.26318	3.44976	0.00119676	0.0114204	6.94816	3.74074	7.36263	5.71889	3.03843	0.587637	0.250572	3.25165	0.387307	0.874673
ENSG00000188486	H2AFX	protein_coding	-1.57245	6.37794	0.00121002	0.0115374	81.03	25.7847	145.852	105.157	75.2785	29.8832	11.3248	13.2466	47.6291	31.8635
ENSG00000121900	TMEM54	protein_coding	-2.13065	3.19435	0.00121639	0.0115788	17.8302	12.9774	32.1769	10.2608	26.1004	2.66875	10.3086	2.92759	1.506	3.67802
ENSG00000156299	TIAM1	protein_coding	-2.50999	1.91637	0.00123201	0.0116792	3.03173	2.22343	4.72663	1.89129	6.33028	0.225996	0.457909	0.398802	0.323818	1.79919
ENSG00000105443	CYTH2	protein_coding	-2.60115	1.8873	0.00123467	0.0116948	3.10737	5.08056	1.77483	0.746875	1.30621	0.129022	0.664798	0.196805	0.136741	0.303438
ENSG00000196363	WDR5	protein_coding	-1.81091	5.36953	0.00126943	0.0119485	27.7831	5.79313	21.9039	25.6522	25.0416	1.93004	3.06748	14.3509	7.25082	2.29528
ENSG00000186187	ZNRF1	protein_coding	-1.9174	4.54094	0.0012696	0.0119485	28.5972	13.3573	16.6324	16.3199	13.0335	1.76131	4.63542	9.01865	1.03806	1.49068
ENSG00000000419	DPM1	protein_coding	-1.08548	6.4545	0.0012794	0.0120292	149.284	84.4733	98.3861	139.916	131.835	54.046	55.2926	77.7924	47.5054	38.0167
ENSG00000230989	HSBP1	protein_coding	-1.13697	7.18914	0.00131484	0.0123323	289.228	226.363	208.787	235.584	124.597	52.7359	82.2844	96.5447	140.979	71.371
ENSG00000103160	HSDL1	protein_coding	-2.31691	2.31737	0.00137385	0.0127996	6.70811	5.20048	3.2776	2.71234	2.2249	0.640062	0.615458	0.281288	0.382422	2.10422
ENSG00000134222	PSRC1	protein_coding	-2.97706	2.50431	0.00146099	0.0134615	7.06499	0.340812	1.84323	1.65839	17.1151	0.28197	0.204944	0.568845	1.48675	0.67066
ENSG00000163507	KIAA1524	protein_coding	-2.5368	1.70067	0.00147451	0.0135751	2.93701	0.159951	1.23886	0.681854	2.1504	0.111758	0.142757	0.496114	0.219339	0.139797
ENSG00000177169	ULK1	protein_coding	-2.25338	2.3236	0.00148259	0.0136386	1.42128	2.98411	0.663406	1.23365	1.44748	0.247764	0.441964	0.145231	0.138389	0.511893
ENSG00000157349	DDX19B	protein_coding	-2.10835	2.81878	0.0014856	0.0136445	5.29185	3.62556	7.93272	6.59081	6.43774	1.82777	2.87382	0.367836	0.876879	0.801376
ENSG00000179163	FUCA1	protein_coding	-2.42309	3.18541	0.00149863	0.0137519	3.06723	18.1006	9.12963	1.88643	5.25657	0.90397	0.568244	3.68958	0.611902	0.958817
ENSG00000164296	TIGD6	protein_coding	-2.70664	1.84576	0.00150878	0.0138133	1.50407	2.01236	0.264245	4.75557	1.08341	0.132294	0.682219	0.177926	0.0871939	0.393323
ENSG00000167470	MIDN	protein_coding	-1.61261	5.10718	0.0015319	0.0139582	19.443	23.5731	12.7377	2.57901	12.3576	5.06713	3.65225	7.30172	2.64393	3.29549
ENSG00000130522	JUND	protein_coding	-1.43477	8.44497	0.00153556	0.0139806	179.796	310.968	538.638	313.619	54.2138	137.304	111.281	78.5563	98.6398	67.9359
ENSG00000005448	WDR54	protein_coding	-2.36343	3.19655	0.00153999	0.0139987	12.5571	8.12314	21.828	18.0274	13.5573	1.61606	1.13208	1.20682	0.679829	8.16282
ENSG00000133195	SLC39A11	protein_coding	-2.24997	4.59739	0.00154935	0.0140726	12.2382	8.29113	37.9972	2.5263	14.6094	9.45909	1.04964	1.49832	0.856637	2.14678
ENSG00000182154	MRPL41	protein_coding	-1.60677	5.55886	0.00155151	0.0140812	57.8084	49.8146	52.5013	70.5675	54.9041	2.77402	33.0893	18.1822	10.2387	23.6583
ENSG00000163472	TMEM79	protein_coding	-2.61015	1.85371	0.00162007	0.0146456	3.70522	2.7377	3.49491	7.15409	0.268279	0.223377	0.899989	1.46568	0.708709	0.515204
ENSG00000143420	ENSA	protein_coding	-1.16517	5.64646	0.00164504	0.014848	58.0552	42.893	60.1762	58.5676	31.1225	22.4335	18.9867	15.0831	25.7682	17.4248
ENSG00000140006	WDR89	protein_coding	-2.29467	2.01334	0.00166545	0.0150204	3.58409	2.72368	1.3863	2.43687	2.57857	0.692812	0.304248	0.148301	1.22871	0.249995
ENSG00000134262	AP4B1	protein_coding	-2.03906	3.13027	0.0017024	0.0152937	7.20867	5.18801	8.19286	1.7109	8.45281	1.22926	2.69955	1.8092	0.635361	0.565285
ENSG00000168274	HIST1H2AE	protein_coding	-3.00726	1.90285	0.00171664	0.0153975	3.07042	20.1125	17.1331	17.428	0.52853	0.365715	0.63795	0.84319	4.09768	0.869846
ENSG00000136451	VEZF1	protein_coding	-1.32358	6.01018	0.00173833	0.0155557	14.8177	13.4126	23.3097	25.6556	23.8997	14.4	4.1175	3.70832	8.45221	7.85649
ENSG00000122378	FAM213A	protein_coding	-1.68869	5.87336	0.00176487	0.0157442	21.6771	71.6412	48.4841	57.2042	49.1079	10.1455	5.41374	5.4737	14.5873	34.8533
ENSG00000128833	MYO5C	protein_coding	-1.89503	2.72411	0.00178437	0.0158935	2.59683	1.68197	1.7725	1.69008	4.27779	0.477394	0.466972	0.422916	0.519501	0.320972
ENSG00000153406	NMRAL1	protein_coding	-1.5679	4.64844	0.00183959	0.0163348	19.2738	18.109	51.1638	37.9001	27.1626	4.83303	13.7701	11.6073	5.20284	13.1238
ENSG00000180953	ST20	protein_coding	-1.81577	4.61953	0.00184925	0.0163952	32.2665	67.8016	29.1089	83.8318	61.4915	21.416	9.06028	4.39702	32.2831	7.6994
ENSG00000245848	CEBPA	protein_coding	-2.81361	1.95534	0.00185342	0.0164071	5.46594	0.367605	1.284	4.2655	1.02559	0.152069	0.972645	0.0876521	0.350795	0.090423
ENSG00000068097	HEATR6	protein_coding	-1.86019	4.52485	0.00185507	0.0164088	7.11819	9.55804	7.84746	5.48311	18.5472	6.853	1.78457	0.587115	2.86964	1.09013
ENSG00000101849	TBL1X	protein_coding	-1.90528	4.46761	0.00190359	0.0167735	5.7281	7.40644	5.38318	7.91187	7.61824	6.22671	0.768162	0.552594	0.587387	1.3909
ENSG00000253276	CCDC71L	protein_coding	-2.80174	2.5048	0.00192615	0.0169462	3.42294	5.51346	0.103001	2.08154	0.296028	0.496334	0.329828	0.51768	0.124621	0.140538
ENSG00000160563	MED27	protein_coding	-2.42994	3.33205	0.00193298	0.0169804	16.7325	7.17827	25.3887	1.81378	14.6792	0.678734	1.48525	7.3028	1.05577	0.941707
ENSG00000162522	KIAA1522	protein_coding	-1.41849	4.44521	0.00196354	0.0172094	6.43876	6.34269	6.88297	4.27035	6.82309	3.01148	1.96015	3.6897	1.85176	1.2027
ENSG00000204569	PPP1R10	protein_coding	-2.20846	2.67044	0.00197153	0.0172531	9.79335	7.20974	30.4868	1.47601	4.67803	1.17103	0.555494	1.09693	1.10328	1.90741
ENSG00000103657	HERC1	protein_coding	-2.34381	0.890123	0.00200485	0.0174385	0.294159	0.396345	0.129136	0.0762324	0.27316	0.0272574	0.0201717	0.0328505	0.0114324	0.0731806
ENSG00000163935	SFMBT1	protein_coding	-2.74416	1.62586	0.0020748	0.0179925	0.732156	0.410703	3.52005	0.169509	1.96806	0.031228	0.0904955	0.52703	0.169386	0.108979
ENSG00000173276	ZNF295	protein_coding	-2.78026	1.97284	0.00208279	0.0180482	1.93305	1.44157	1.33004	0.442136	0.0624805	0.85249	0.190586	0.0121209	0.0485144	0.0771222
ENSG00000177303	CASKIN2	protein_coding	-2.58908	3.84039	0.00209249	0.018105	0.444905	1.71656	5.28851	3.0176	15.5619	0.487528	0.419057	2.71236	0.307355	0.302498
ENSG00000185800	DMWD	protein_coding	-2.2963	1.7884	0.00210285	0.0181809	0.532001	2.44641	1.74545	1.74063	3.1395	0.181796	0.118158	0.843328	0.187506	0.406934
ENSG00000099219	ERMP1	protein_coding	-2.26296	2.80958	0.00210685	0.0181974	2.60839	0.644997	9.05728	1.61614	2.36933	1.59927	0.46359	0.41178	0.190174	0.25213
ENSG00000186376	ZNF75D	protein_coding	-2.32764	1.41685	0.0021152	0.0182329	0.297175	1.30682	2.2297	0.605615	0.905279	0.540597	0.0748422	0.163219	0.0848341	0.137764
ENSG00000125037	TMEM111	protein_coding	-1.55821	5.11895	0.00211892	0.0182512	40.407	33.9149	29.2895	10.8106	61.1127	15.6943	13.8869	10.813	2.56481	11.1996
ENSG00000007392	LUC7L	protein_coding	-1.81118	4.21659	0.00213998	0.0184189	11.5621	20.7576	37.1922	28.4628	32.8516	3.49064	2.09346	5.55285	12.2722	10.7931
ENSG00000176623	FAM82B	protein_coding	-1.54985	4.25473	0.00214979	0.0184894	37.5343	50.6714	45.357	19.3619	54.5204	10.0249	7.12877	16.2452	19.7695	8.97514
ENSG00000221988	PPT2	protein_coding	-2.6073	1.83554	0.0021647	0.0185982	0.829591	1.79392	1.84552	1.98523	8.23785	1.48419	0.225132	0.14878	0.255188	0.21104
ENSG00000125484	GTF3C4	protein_coding	-1.48882	5.61303	0.00226882	0.0192968	15.4719	8.97502	6.07406	5.82732	8.46228	1.86237	7.26592	1.14965	2.8034	1.84329
ENSG00000089123	TASP1	protein_coding	-2.33671	1.93596	0.00232001	0.0196594	4.65971	1.89575	2.19243	1.61329	3.15141	0.23369	1.56802	0.224498	0.13691	0.323317
ENSG00000162981	FAM84A	protein_coding	-2.36279	3.13801	0.00234576	0.0198338	1.17419	7.8972	0.609658	3.35368	2.38256	0.240106	1.07334	0.399232	0.897163	0.284249
ENSG00000175376	EIF1AD	protein_coding	-2.43643	3.09167	0.0023476	0.0198348	9.38449	6.36686	20.9908	13.5463	22.42	0.773783	0.492984	0.858339	9.5541	1.39865
ENSG00000198382	UVRAG	protein_coding	-2.06473	2.58212	0.00235515	0.0198839	5.0139	1.71959	0.92018	4.59783	8.03617	0.673249	0.897915	1.1985	0.617834	0.471135
ENSG00000136950	ARPC5L	protein_coding	-1.36186	6.05606	0.00236485	0.0199365	56.1923	21.3112	105.053	26.1746	74.8372	15.6529	15.9902	27.3166	12.9501	28.3292
ENSG00000182670	TTC3	protein_coding	-1.18187	5.3836	0.00238669	0.0201059	12.9661	16.1664	7.02838	15.2188	15.3661	8.56719	3.68832	4.39258	4.17508	6.0683
ENSG00000137331	IER3	protein_coding	-1.55011	7.26414	0.00243561	0.0204475	44.6804	66.1619	441.454	238.987	117.494	75.9877	76.729	41.0035	39.0718	60.3367
ENSG00000164818	HEATR2	protein_coding	-1.97087	1.591	0.0024529	0.0205432	2.86355	1.7452	1.09968	0.822196	1.90468	0.649456	0.237304	0.339021	0.180619	0.463593
ENSG00000072506	HSD17B10	protein_coding	-1.05157	6.58867	0.00246597	0.0206227	179.946	173.057	152.716	166.989	180.561	94.5503	132.645	66.2295	51.1268	51.1152
ENSG00000156650	KAT6B	protein_coding	-2.00208	3.99442	0.00247248	0.0206621	1.23283	5.61067	7.50699	1.88809	1.60916	0.901606	0.637089	2.02488	0.432171	0.270772
ENSG00000141424	SLC39A6	protein_coding	-1.61785	6.47154	0.0024929	0.0208176	116.52	64.5807	28.5921	9.25253	13.7635	15.858	11.3605	12.5709	11.1605	14.1449
ENSG00000169228	RAB24	protein_coding	-2.35447	3.10187	0.00249681	0.0208352	6.55266	20.3794	14.14	2.55932	5.42761	0.393891	2.58562	2.93306	0.298433	2.94761
ENSG00000164631	ZNF12	protein_coding	-1.476	5.03786	0.00253336	0.0210753	15.042	11.5221	12.4694	5.47027	16.9021	5.39021	6.68697	7.32306	1.82531	1.38815
ENSG00000148396	SEC16A	protein_coding	-1.83384	3.85781	0.00255534	0.0212311	6.03632	5.92424	12.089	1.84862	7.26843	2.32465	1.77005	0.689658	3.12098	0.707506
ENSG00000118513	MYB	protein_coding	-2.28973	2.49062	0.00256398	0.0212875	2.16779	4.46309	3.46805	1.79247	2.2585	1.87424	0.237426	0.225736	0.239684	0.182971
ENSG00000124766	SOX4	protein_coding	-1.34249	6.93498	0.0025792	0.021383	53.2768	73.1845	38.7105	46.8791	68.6741	9.60542	25.8846	39.3089	5.45593	23.1418
ENSG00000071073	MGAT4A	protein_coding	-2.375	2.42854	0.00262149	0.0216712	0.876711	1.33783	10.2505	2.50018	2.51778	0.321778	0.319484	1.05719	0.442773	0.234995
ENSG00000204580	DDR1	protein_coding	-2.09743	3.69565	0.00265858	0.021899	3.08569	4.64214	8.08474	8.63473	7.1454	0.798552	4.60357	0.492016	0.565945	0.671176
ENSG00000143416	SELENBP1	protein_coding	-2.42412	3.09791	0.00272339	0.022321	2.0024	5.38391	26.9981	2.41647	3.31232	0.508216	2.4336	2.51579	0.591108	0.853257
ENSG00000197183	C20orf112	protein_coding	-2.06587	1.33294	0.00274779	0.0225048	1.67661	2.20622	0.729275	0.502095	3.65531	0.297617	0.251593	0.595819	0.325615	1.08379
ENSG00000198270	TMEM116	protein_coding	-2.24532	1.03903	0.00279071	0.0227591	1.74132	1.04333	2.27155	3.2348	2.83678	0.180801	0.210259	1.44089	0.19583	0.0865904
ENSG00000076554	TPD52	protein_coding	-1.28233	4.85372	0.00280018	0.022804	23.5315	12.0412	14.7065	14.5298	22.407	10.9639	5.80183	6.91121	3.95305	6.87933
ENSG00000141232	TOB1	protein_coding	-2.22352	2.10807	0.00285272	0.0231662	7.04083	5.59836	3.18542	0.542076	1.75126	0.368501	0.601137	0.760509	0.424302	1.05021
ENSG00000251349	C9orf30-TMEFF1	protein_coding	-2.82799	1.16661	0.00285519	0.02317	1.47131	0.350593	1.0534	3.44112	2.23571	0.0483437	0.0562202	0.947418	0.127452	0
ENSG00000181192	DHTKD1	protein_coding	-1.73165	3.65273	0.00288276	0.0233772	2.5709	3.77679	5.99616	4.21561	6.60233	3.93087	1.99673	0.821182	1.07435	0.688301
ENSG00000131171	SH3BGRL	protein_coding	-1.30174	5.63347	0.00289176	0.0233835	89.9681	43.5635	61.4462	64.0889	31.187	29.6573	10.9408	17.9884	7.21428	17.6326
ENSG00000121621	KIF18A	protein_coding	-2.60632	1.31811	0.00289218	0.0233835	2.03432	0.114255	1.81075	0.317762	1.90983	0.0780175	0.109929	0.611101	0.0762171	0.165078
ENSG00000129925	TMEM8A	protein_coding	-2.14536	2.10406	0.0029164	0.0235008	0.973261	1.91869	5.10549	2.67984	1.7008	0.499866	1.16472	0.217299	0.151638	0.40116
ENSG00000135476	ESPL1	protein_coding	-2.32081	2.55719	0.00292321	0.0235392	3.87617	0.219069	1.97703	0.769841	1.99402	0.344125	0.0887385	0.713485	0.298298	0.184613
ENSG00000148384	INPP5E	protein_coding	-2.34676	2.67981	0.00292528	0.0235394	1.08248	5.94863	1.89438	1.10219	5.30964	0.766234	1.4737	0.203841	0.233086	0.245333
ENSG00000004399	PLXND1	protein_coding	-2.64013	0.537096	0.00292906	0.0235533	0.871788	2.9637	0.984549	1.40985	0.162954	0.958667	0.0655651	0.189148	0.0608037	0.0426688
ENSG00000139173	TMEM117	protein_coding	-2.72565	1.46694	0.00301547	0.0241974	4.28842	0.472889	2.58123	0.078669	2.42922	0.108679	0.252771	0.0501138	0.630338	0.25849
ENSG00000257591	ZNF625.1	protein_coding	-2.39489	1.38645	0.00316655	0.0252162	4.27603	8.50415	1.30774	3.28696	5.18331	2.88313	0.227927	0.292305	0.320749	0.643366
ENSG00000241697	TMEFF1	protein_coding	-2.82884	1.13601	0.0031987	0.0254204	1.24212	0.315141	0.863412	3.09315	2.00964	0.0434552	0.0505352	0.829535	0.114564	0
ENSG00000167183	PRR15L	protein_coding	-2.54545	3.18431	0.00319883	0.0254204	5.31686	23.2694	8.043	0.611221	18.409	0.796131	5.47089	0.500606	1.14485	1.11894
ENSG00000124523	SIRT5	protein_coding	-2.6922	2.29554	0.00321243	0.0255109	2.45878	1.05882	1.53561	0.991774	19.2757	0.269655	1.14347	0.504546	0.32807	1.33101
ENSG00000160221	C21orf33	protein_coding	-2.08265	3.27336	0.00322142	0.0255646	11.5154	31.2933	9.42933	5.79008	3.44582	0.860572	3.75106	3.12326	2.05633	3.8976
ENSG00000163637	PRICKLE2	protein_coding	-2.20554	2.06271	0.00327246	0.0259517	1.22891	1.33757	0.252452	0.395792	1.05871	0.361184	0.129555	0.0588604	0.0595344	0.204101
ENSG00000099194	SCD	protein_coding	-1.08444	8.28958	0.00327988	0.0259926	81.9869	86.9406	152.833	39.6315	53.8186	44.0329	46.3369	29.2459	23.7166	38.6781
ENSG00000167186	COQ7	protein_coding	-1.89857	1.82828	0.0033466	0.0264876	6.88567	3.64854	3.30443	2.05639	6.11111	1.04373	1.97335	2.29129	0.473141	0.545032
ENSG00000188917	TRMT2B	protein_coding	-2.37014	0.75198	0.00335418	0.0265149	1.15829	0.667014	1.4177	0.346834	0.656006	0.0453922	0.017596	0.52328	0.0797804	0.0899704
ENSG00000108639	SYNGR2	protein_coding	-1.26223	5.96091	0.00339008	0.0267481	39.3483	52.7404	81.7632	49.5085	42.723	32.475	17.0291	38.3901	13.9321	6.53039
ENSG00000101447	FAM83D	protein_coding	-1.7943	5.98273	0.003421	0.0269439	67.6792	4.30735	22.594	20.7717	104.326	9.42355	3.96852	18.7096	14.7153	11.693
ENSG00000183808	RBM12B	protein_coding	-2.17292	1.90362	0.00347733	0.0272941	0.647334	0.714367	0.916011	2.74013	1.59145	0.210609	0.0303304	0.428362	0.11737	0.307498
ENSG00000181885	CLDN7	protein_coding	-1.96516	4.10419	0.00352252	0.0275923	18.2135	11.8132	12.8572	7.22807	29.7839	0.781776	4.82553	1.11862	9.4347	2.44373
ENSG00000213995	CARKD	protein_coding	-2.02709	3.19873	0.00356941	0.0279405	5.67009	6.14459	7.83252	3.84647	9.42306	1.35549	0.421837	4.68782	0.603984	0.726537
ENSG00000196136	SERPINA3	protein_coding	-2.80842	5.06493	0.00358972	0.0280422	187.149	9.25373	3.89468	11.4029	2.87412	2.45467	2.27238	18.3245	1.602	3.36601
ENSG00000227184	EPPK1	protein_coding	-1.92826	5.14059	0.00360084	0.0280845	5.57863	14.7246	10.8743	2.51998	2.0968	2.10127	0.698179	0.648841	0.610029	4.46235
ENSG00000101574	METTL4	protein_coding	-2.09308	3.66434	0.00360246	0.0280845	6.79335	1.63683	10.328	2.81013	6.99344	1.02921	3.84267	0.53079	0.357024	0.48315
ENSG00000184716	SERINC4	protein_coding	-2.3169	1.48787	0.00362597	0.0282296	1.42464	1.26383	1.67664	4.70958	0.867011	0.0919107	0.268289	1.20113	0.216979	0.17926
ENSG00000133398	MED10	protein_coding	-1.45379	5.05634	0.00363183	0.028256	53.3301	17.7175	46.306	63.0013	52.5762	5.43628	25.3559	22.8667	18.9033	8.12267
ENSG00000132849	INADL	protein_coding	-2.39808	1.03603	0.00380531	0.029387	2.89815	0.495115	0.874309	0.0611446	0.246524	0.0341611	0.135666	0.368044	0.0270704	0.0636241
ENSG00000140471	LINS	protein_coding	-2.30367	1.92349	0.00381226	0.0294209	8.42233	2.63822	1.01134	0.884043	3.11192	0.380021	0.354002	1.44594	0.209929	0.22756
ENSG00000151150	ANK3	protein_coding	-2.43559	2.08984	0.00382711	0.0295157	6.14575	2.09135	6.75261	1.21039	2.0293	0.129252	2.1497	0.382688	0.163825	0.247439
ENSG00000183049	CAMK1D	protein_coding	-2.28309	2.05529	0.00388053	0.0298304	0.553574	1.47772	0.717978	0.947147	0.476682	0.0654227	0.523062	0.0895601	0.0538994	0.0729405
ENSG00000188493	C19orf54	protein_coding	-2.65621	1.53289	0.00388352	0.0298307	0.140026	5.9267	1.19929	0.724375	2.31393	0.833918	0.155166	0.153814	0.0690185	0.357022
ENSG00000197020	ZNF100	protein_coding	-2.16782	2.31875	0.00397602	0.0304396	2.04547	0.171332	1.6602	1.02609	2.16808	0.531566	0.14424	0.347247	0.373708	0.084288
ENSG00000175707	C1orf172	protein_coding	-1.60147	4.97274	0.00400195	0.0305974	27.6	38.5388	48.4312	17.6895	9.13753	10.2986	18.2693	10.3966	2.76111	3.11378
ENSG00000123728	RAP2C	protein_coding	-1.64571	3.99993	0.00402161	0.0307272	6.79313	3.26355	8.2816	10.6746	8.95687	2.96093	0.739454	1.73188	3.65011	1.34911
ENSG00000112309	B3GAT2	protein_coding	-1.63147	5.23706	0.00405988	0.030958	5.42039	13.5352	5.0296	14.8152	4.1542	5.37824	4.81933	0.843062	1.28535	1.54012
ENSG00000100348	TXN2	protein_coding	-1.73726	3.89534	0.00412113	0.0313212	15.7974	25.1805	13.7921	17.0225	14.507	4.59525	8.97053	1.27269	1.63423	7.25249
ENSG00000033170	FUT8	protein_coding	-1.94244	3.28177	0.0041935	0.0318081	3.74599	3.9148	4.52347	4.28773	13.7515	0.836273	0.453723	3.09857	1.07431	1.72995
ENSG00000099337	KCNK6	protein_coding	-2.34518	3.51462	0.00420205	0.0318519	5.07408	24.1518	3.08652	1.59499	1.78325	2.22861	2.98706	0.740259	0.448127	0.539055
ENSG00000125534	PPDPF	protein_coding	-1.64316	3.88105	0.00426684	0.0322556	28.7849	32.946	32.5946	47.0307	27.3683	2.41754	11.5971	8.01244	15.6152	12.7939
ENSG00000204282	AC021593.1	protein_coding	-2.23471	2.74543	0.00431011	0.0324996	1.82277	5.14539	1.52127	0.821739	9.02327	1.66875	0.514863	0.274819	0.314246	0.931523
ENSG00000183840	GPR39	protein_coding	-2.19231	2.04695	0.00431648	0.0325263	1.97672	8.01993	1.67902	1.54937	0.742394	0.385274	0.846308	0.690888	0.282145	0.712729
ENSG00000102241	HTATSF1	protein_coding	-1.07037	6.75587	0.00437318	0.0329105	51.2435	63.5523	63.306	56.3461	35.3376	24.448	20.8223	20.17	43.559	12.3123
ENSG00000032742	IFT88	protein_coding	-2.14823	1.98018	0.00443751	0.0333074	2.39979	3.62942	0.689728	5.23532	1.23826	2.05448	0.419782	0.510524	0.45811	0.328317
ENSG00000166526	ZNF3	protein_coding	-2.26524	1.93813	0.00444525	0.0333413	1.74153	0.850571	4.70274	1.7877	1.94267	0.123455	0.119494	0.455056	0.184789	1.0501
ENSG00000131788	PIAS3	protein_coding	-1.42971	5.81154	0.00445714	0.0333894	31.4584	29.7665	31.6057	28.465	35.8801	2.666	8.04158	5.45522	11.9925	24.2743
ENSG00000182628	SKA2	protein_coding	-1.21446	7.76777	0.00447544	0.0334835	116.275	20.7529	116.86	111.553	164.857	35.1637	61.3894	36.4038	49.0159	32.4096
ENSG00000182712	MTCP1NB	protein_coding	-1.52259	4.79568	0.00447845	0.0334835	27.696	53.3016	85.0227	9.15501	44.2192	8.80538	16.3394	15.9285	21.5189	7.97509
ENSG00000181031	RPH3AL	protein_coding	-2.51764	1.08461	0.00456887	0.0340268	0.130587	1.26336	1.03033	1.77144	1.7983	0.671939	0.0289413	0.229514	0.0656103	0.0295962
ENSG00000106077	ABHD11	protein_coding	-2.26762	2.12541	0.00465939	0.0346114	4.11218	13.4819	9.15136	2.59149	2.1584	1.4606	0.665497	0.358948	3.11035	0.55328
ENSG00000101158	TH1L	protein_coding	-1.25962	4.9725	0.00477987	0.0353084	38.4224	25.1047	29.5007	19.8996	30.6985	13.7668	16.3281	7.08611	15.1996	4.19691
ENSG00000106948	AKNA	protein_coding	-2.37729	2.02232	0.00480717	0.0354799	1.84017	1.3592	2.33198	1.16431	0.0847264	0.067963	0.205494	0.670458	0.0895878	0.193978
ENSG00000108592	FTSJ3	protein_coding	-1.1174	6.14326	0.00483431	0.0356284	20.6576	36.2994	32.72	27.3099	21.4032	12.879	12.5901	19.5473	4.26275	12.2061
ENSG00000173334	TRIB1	protein_coding	-2.34233	2.56853	0.00487236	0.0358231	4.51212	2.47779	5.49925	1.07061	0.229189	0.220133	1.22399	0.325142	0.154156	0.531764
ENSG00000166224	SGPL1	protein_coding	-1.59774	3.81282	0.00490151	0.0359684	2.62653	4.40866	4.25846	3.89497	3.25422	2.86402	0.916181	0.963395	0.831944	0.403752
ENSG00000122779	TRIM24	protein_coding	-2.15623	2.17998	0.00501001	0.0366943	2.70694	1.19721	2.28637	2.48705	0.903632	0.127746	1.32096	0.24397	0.150786	0.223148
ENSG00000081019	RSBN1	protein_coding	-1.74085	4.19357	0.00503197	0.0367615	9.35523	10.3995	1.85344	1.60036	4.18774	0.556008	2.00339	1.20369	2.36944	1.13261
ENSG00000091844	RGS17	protein_coding	-2.26686	2.15971	0.0050465	0.0368209	9.55806	0.461883	3.74704	6.37756	2.76132	2.22914	0.592531	0.293685	0.923501	0.454453
ENSG00000173801	JUP	protein_coding	-1.41857	5.65964	0.00507808	0.0370091	16.4196	41.1516	28.2323	14.1306	13.1379	7.52998	9.74485	5.22439	3.54108	21.5534
ENSG00000065883	CDK13	protein_coding	-1.621	4.18434	0.00510053	0.0371209	6.33503	7.90785	10.5639	3.74141	6.85332	3.73666	3.51475	0.99441	0.451006	2.22699
ENSG00000003249	DBNDD1	protein_coding	-1.99957	3.72872	0.00520996	0.0377738	2.7453	17.01	10.2235	7.18056	7.0986	4.82386	0.669827	4.42661	0.63271	0.570819
ENSG00000092621	PHGDH	protein_coding	-1.9471	4.75903	0.00521405	0.0377797	32.8153	2.35731	20.3688	47.6455	7.20809	14.5868	2.6373	6.07195	3.08444	1.95454
ENSG00000172819	RARG	protein_coding	-1.95581	0.822484	0.00522317	0.037822	1.16349	0.941024	0.726813	0.646227	1.68857	0.0622843	0.485295	0.294385	0.150058	0.253037
ENSG00000188636	LDOC1L	protein_coding	-1.45057	5.47809	0.00526329	0.0380885	10.8886	11.0666	15.2703	7.40066	16.4677	8.62801	2.49785	8.30961	1.46365	1.06071
ENSG00000123388	HOXC11	protein_coding	-2.73012	2.89706	0.00536051	0.0386703	0.325037	1.19346	3.37763	15.4421	3.81709	0.0797275	0.185434	2.08238	0.48103	0.587129
ENSG00000158480	SPATA2	protein_coding	-2.23615	2.22867	0.00537371	0.038717	2.0415	1.85728	2.155	0.221318	3.04559	0.179816	0.475257	0.848012	0.0430966	0.291607
ENSG00000100473	COCH	protein_coding	-2.2745	2.69957	0.0054478	0.0391771	6.79946	5.17177	8.04797	0.728014	1.9232	2.92977	0.462016	0.261163	0.258185	0.58592
ENSG00000160190	SLC37A1	protein_coding	-2.06954	1.67844	0.00549111	0.0394639	0.798374	1.90085	1.99742	1.51409	1.4395	0.104347	0.130016	0.223398	0.933367	0.23046
ENSG00000115216	NRBP1	protein_coding	-1.92072	1.80345	0.00550506	0.0395395	1.23043	3.25544	1.93672	2.2418	2.50596	0.782988	0.694093	0.551441	0.072663	0.682328
ENSG00000162836	ACP6	protein_coding	-1.73296	3.99379	0.00551417	0.0395683	14.1537	16.8416	18.7798	19.6782	34.9699	7.12965	3.75454	4.72072	0.921607	12.9919
ENSG00000088888	MAVS	protein_coding	-2.10878	1.32287	0.00551596	0.0395683	1.006	4.21329	4.17687	1.13588	0.520741	0.443884	0.671531	0.293274	0.127342	0.204284
ENSG00000112186	CAP2	protein_coding	-1.98823	2.93848	0.00555003	0.0397368	6.56815	7.40814	1.43377	10.8835	4.57259	1.85854	0.883106	2.26309	0.321942	0.438451
ENSG00000168411	RFWD3	protein_coding	-1.4946	4.7785	0.00560971	0.040041	11.1684	9.82196	10.0321	15.0547	5.30839	6.49088	1.19955	3.16128	5.77044	1.10702
ENSG00000101138	CSTF1	protein_coding	-1.28563	4.79671	0.00570046	0.0406131	17.4905	17.5372	13.8051	22.8968	22.3799	6.37589	4.25232	14.6497	8.43256	3.83604
ENSG00000183010	PYCR1	protein_coding	-2.18744	2.87921	0.00573652	0.0407942	12.9776	7.34452	7.60794	2.07179	3.65904	0.528389	0.499263	0.266492	1.48009	3.61319
ENSG00000229117	RPL41	protein_coding	-1.04085	5.36136	0.00580209	0.0411841	173.707	97.5937	136.589	118.417	109.323	50.727	59.443	39.8021	64.36	69.542
ENSG00000143368	SF3B4	protein_coding	-1.01226	6.47485	0.00584905	0.0414151	56.1787	35.1092	74.0349	81.2585	46.5325	22.4878	20.0839	43.9802	22.8616	28.2267
ENSG00000217702	AC073263.1	protein_coding	-3.07038	2.19054	0.00607014	0.0425872	0.227454	7.59694	0.354197	32.4234	0.626448	0.866939	1.26023	1.24926	1.28563	0.386624
ENSG00000165475	CRYL1	protein_coding	-2.24964	2.11426	0.00610705	0.0427679	3.10718	2.52607	4.03216	0.735408	11.9976	0.653106	1.31649	0.351353	0.229577	1.70874
ENSG00000185658	BRWD1	protein_coding	-1.81268	2.81733	0.00611785	0.0428175	2.46776	7.42212	2.10657	0.460157	3.30469	0.666242	0.623949	0.512177	1.75759	1.34588
ENSG00000101193	C20orf11	protein_coding	-1.33303	4.65474	0.00619233	0.0432072	18.6792	23.4947	25.6084	23.3742	25.5793	3.40649	7.82396	12.1737	5.33233	14.4575
ENSG00000105643	ARRDC2	protein_coding	-2.25786	2.05071	0.00642735	0.0446115	3.18351	2.31569	1.43505	4.33389	1.73051	1.9558	0.232086	0.322091	0.157843	0.0474676
ENSG00000196505	GDAP2	protein_coding	-2.22981	1.99256	0.00646723	0.0448532	5.21596	4.25753	1.41808	6.80302	3.55182	0.186697	0.339478	0.740734	0.322063	2.36437
ENSG00000130158	DOCK6	protein_coding	-2.51635	1.09736	0.00648202	0.0449287	0.7988	0.4039	1.59787	0.0223974	0.286183	0.334165	0.0215894	0.0428028	0.0489435	0.0441559
ENSG00000075223	SEMA3C	protein_coding	-1.64264	3.49221	0.00651844	0.0451268	3.69581	1.76945	8.63599	1.20705	9.45808	1.35373	0.94682	0.845673	0.925869	1.51972
ENSG00000090013	BLVRB	protein_coding	-1.38214	5.52039	0.00663016	0.0457647	103.495	92.5832	93.5345	54.5428	56.309	28.2266	62.9269	13.6369	5.71242	33.429
ENSG00000105048	TNNT1	protein_coding	-2.673	3.05015	0.00667133	0.0460189	28.9336	10.5012	0.760599	25.9688	7.60287	0.0827267	8.08123	0.614056	1.09049	1.0822
ENSG00000114315	HES1	protein_coding	-1.26851	6.63146	0.00691808	0.0473518	144.123	63.302	74.4075	203.733	58.9012	73.2903	35.364	23.2343	71.44	19.8888
ENSG00000198551	ZNF627	protein_coding	-1.93713	4.38957	0.00693224	0.0474205	11.6918	8.27362	8.71341	24.1008	4.94629	1.67636	1.1372	0.925993	0.874695	9.0958
ENSG00000067365	METTL22	protein_coding	-2.37272	1.74998	0.00699139	0.0477523	7.1332	7.83084	2.12539	5.81905	13.1514	0.298663	5.06969	0.375506	0.35485	0.346711
ENSG00000006652	IFRD1	protein_coding	-1.93511	2.92374	0.00701883	0.0478421	16.123	2.42689	8.6094	7.09923	4.28751	2.72655	0.68703	4.31592	0.657651	0.926244
ENSG00000188732	C7orf46	protein_coding	-1.84243	0.887685	0.00702552	0.0478507	1.23861	1.0397	1.28374	2.16	1.42918	0.575645	0.21168	0.795775	0.156549	0.12162
ENSG00000197933	ZNF823	protein_coding	-2.1064	2.22938	0.00703804	0.0478595	1.68855	3.96942	4.54588	0.459317	4.99267	0.824891	0.295165	1.79867	0.292771	0.27669
ENSG00000143924	EML4	protein_coding	-1.92681	2.78986	0.0070553	0.0478919	12.0784	1.96366	5.25652	0.891203	2.41408	1.05673	0.857234	1.29445	0.44282	0.220202
ENSG00000188375	H3F3C	protein_coding	-1.30758	4.01179	0.00709694	0.0480328	24.2239	14.3514	26.8039	24.8679	20.317	9.49887	8.61626	12.0453	6.88669	5.64822
ENSG00000102580	DNAJC3	protein_coding	-2.21781	2.31023	0.00717232	0.0483723	1.4159	2.07547	12.0266	6.43685	2.54068	0.306631	0.641861	3.11065	0.404196	0.583453
ENSG00000179715	FAM113B	protein_coding	-2.49399	1.01434	0.00717235	0.0483723	0.697274	1.63885	0.0895544	2.31372	3.55838	0.12131	0.160857	0.0150295	0.532759	0.336626
ENSG00000071553	ATP6AP1	protein_coding	-1.63481	4.1123	0.00720818	0.0485135	5.39483	15.8227	12.6178	9.52185	11.7612	3.1179	2.79704	9.23234	0.728796	1.79826
ENSG00000145916	RMND5B	protein_coding	-1.06957	5.26126	0.00730852	0.0490892	11.7011	11.8608	9.64445	25.2818	18.8018	6.70137	7.04255	5.86647	5.70956	5.67014
ENSG00000156398	SFXN2	protein_coding	-1.87451	3.3604	0.00731662	0.0491149	1.21367	8.56473	12.7372	5.14963	6.25987	3.63762	2.15182	0.53327	1.91248	0.675157
ENSG00000008128	CDK11A	protein_coding	-2.36041	0.800227	0.00738157	0.0494931	0.983569	0.44737	1.35324	2.75774	3.71304	0.154743	0.140281	0	0.778887	0.600058
ENSG00000185591	SP1	protein_coding	-1.64431	3.82186	0.00739957	0.0495786	3.09608	1.42979	5.45258	2.36091	2.18011	2.15096	0.302158	0.671091	1.00279	0.328552
ENSG00000101928	MOSPD1	protein_coding	-1.88303	1.76558	0.00742639	0.0497066	1.85226	1.07395	4.18819	2.91691	1.61305	0.284001	1.04739	1.12881	0.215127	0.345037
ENSG00000197956	S100A6	protein_coding	4.35718	11.3299	1.96056e-29	1.12722e-25	405.107	372.476	486.086	349.84	379.834	8758.24	7546.96	5529.05	4144.87	12371.2
ENSG00000177469	PTRF	protein_coding	4.46492	6.59076	3.6789e-29	1.24281e-25	2.99597	2.75987	3.1651	2.84732	2.93007	63.0041	49.4918	78.3946	36.5074	88.2432
ENSG00000166741	NNMT	protein_coding	4.06319	7.22709	4.3232e-29	1.24281e-25	22.2582	25.603	23.223	20.9975	21.674	265.262	474.583	349.067	298.898	412.208
ENSG00000026025	VIM	protein_coding	4.17058	9.33907	1.20208e-28	2.76453e-25	31.5981	36.5223	33.2733	31.0465	33.3351	887.468	354.381	799.033	326.576	516.721
ENSG00000162909	CAPN2	protein_coding	3.65458	8.20635	2.39324e-28	4.58664e-25	13.3888	14.8394	14.8641	13.1119	14.178	186.734	141.457	218.921	126.46	175.631
ENSG00000085662	AKR1B1	protein_coding	4.18758	6.4333	6.33537e-28	1.04072e-24	7.54861	7.9073	7.86708	6.65931	7.59638	143.583	111.386	115.598	93.282	180.084
ENSG00000169715	MT1E	protein_coding	4.2199	10.0426	5.54452e-27	7.08404e-24	218.518	231.564	222.958	184.087	211.336	2818.71	2188.69	4096.41	2986.74	6343.18
ENSG00000233276	GPX1	protein_coding	4.41476	6.9893	1.08055e-26	1.24252e-23	10.3163	10.1631	10.8863	10.4238	10.725	140.877	292.505	122.291	193.183	295.765
ENSG00000135046	ANXA1	protein_coding	3.92394	6.54929	8.14748e-26	8.51708e-23	6.97264	6.96886	7.31775	8.09376	7.71645	78.0249	81.7058	131.011	129.548	112.09
ENSG00000084207	GSTP1	protein_coding	4.18578	8.49186	1.62684e-25	1.55892e-22	54.2675	58.3991	43.8456	51.7609	50.1166	490.616	1395.88	584.361	1089.34	943.081
ENSG00000125148	MT2A	protein_coding	3.53296	12.5383	6.56226e-25	5.80457e-22	1576.83	1305.28	1568.17	1605.9	1642.52	10518.2	18420.5	14586.4	19546.5	19922.5
ENSG00000089327	FXYD5	protein_coding	4.43819	5.36466	1.91959e-23	1.47156e-20	5.91394	3.54033	3.96327	4.19976	3.37241	114.602	96.6449	69.1053	51.8937	98.5814
ENSG00000135480	KRT7	protein_coding	3.82874	7.81685	2.24027e-23	1.61006e-20	33.32	39.1089	33.2022	37.0978	44.1635	576.043	294.317	511.677	379.575	779.955
ENSG00000109113	RAB34	protein_coding	4.38986	5.33169	7.36739e-23	4.70654e-20	3.30476	3.53487	3.64242	2.46745	3.13255	59.7003	53.5155	86.5132	37.9434	79.9246
ENSG00000124107	SLPI	protein_coding	4.33199	6.37006	5.2967e-22	3.04534e-19	16.9079	13.3878	13.3476	12.1482	11.8035	92.8066	332.76	199.658	340.904	293.586
ENSG00000163513	TGFBR2	protein_coding	3.51001	6.015	4.65431e-21	2.54857e-18	2.07074	2.41112	2.44503	2.35434	2.27709	25.0492	32.2319	19.0221	21.851	26.476
ENSG00000148344	PTGES	protein_coding	3.86153	7.94924	1.69299e-20	8.1242e-18	19.3237	14.9477	12.5755	14.92	28.0667	157.967	161.396	204.598	325.024	356.046
ENSG00000198467	TPM2	protein_coding	3.91916	6.44269	7.38232e-20	3.03176e-17	6.37075	10.2471	6.6662	9.58057	6.63128	155.762	79.0603	87.4816	74.3263	179.34
ENSG00000115129	TP53I3	protein_coding	4.09104	5.81639	8.22261e-20	3.26041e-17	4.20827	4.51441	7.9695	4.62061	4.60537	95.3323	70.7353	102.154	30.6805	124.626
ENSG00000256618	MTRNR2L1	protein_coding	3.4357	8.38407	1.36846e-19	5.07612e-17	37.7352	40.195	30.2747	40.4311	36.8122	321.103	383.368	239.733	313.046	613.346
ENSG00000205426	KRT81	protein_coding	4.0557	9.03382	2.57611e-19	8.22852e-17	22.3059	23.3761	21.0834	28.8965	62.1197	443.779	279.366	553.564	367.468	816.173
ENSG00000105974	CAV1	protein_coding	3.68472	8.4503	5.44552e-19	1.69238e-16	22.9623	21.9367	24.8089	51.3375	19.8452	264.206	499.58	388.62	227.198	431.53
ENSG00000167772	ANGPTL4	protein_coding	3.85431	6.38214	2.96455e-17	7.74759e-15	4.50116	4.89524	10.3564	4.48088	6.72865	115.126	65.3166	34.7327	73.1672	125.835
ENSG00000169908	TM4SF1	protein_coding	3.94364	5.32023	8.99726e-17	2.24912e-14	2.34142	2.72265	3.44712	2.41422	2.56415	84.7124	35.7328	30.8298	17.9498	35.2904
ENSG00000160886	LY6K	protein_coding	4.12605	4.86689	2.80209e-16	6.71276e-14	2.6895	3.34596	1.95399	1.45275	2.26977	32.3536	23.599	29.7062	55.9707	51.2127
ENSG00000104332	SFRP1	protein_coding	3.60204	6.71736	3.44129e-16	8.07578e-14	4.15112	4.27319	3.98194	3.66343	3.85434	21.0544	74.8724	77.8732	40.1029	19.4113
ENSG00000122786	CALD1	protein_coding	3.87999	4.57136	5.87704e-16	1.3251e-13	0.911275	1.02745	1.03761	0.892728	0.881395	9.91989	12.8446	17.7653	11.1538	11.9296
ENSG00000141526	SLC16A3	protein_coding	3.88496	5.01732	6.62478e-16	1.46497e-13	3.23625	2.0707	1.27989	1.7716	1.93355	29.32	21.5739	44.9162	16.1307	32.5401
ENSG00000205420	KRT6A	protein_coding	3.75523	6.48488	1.61109e-15	3.43074e-13	5.90327	6.04957	5.45303	5.25393	6.06056	21.215	125.963	47.6293	100.067	67.4593
ENSG00000206075	SERPINB5	protein_coding	3.82482	5.80968	2.54206e-15	5.12828e-13	2.32345	3.03744	2.70968	3.10462	2.47933	14.9585	67.3508	18.7689	37.3706	41.3488
ENSG00000196878	LAMB3	protein_coding	3.85126	4.89857	3.29604e-15	6.42393e-13	0.921189	0.972138	1.09795	1.10604	0.790707	8.83439	20.4969	13.1305	7.57795	16.8677
ENSG00000138271	GPR87	protein_coding	3.86851	5.48054	3.55373e-15	6.69908e-13	3.52511	2.857	3.72737	3.67721	4.37494	65.1892	107.494	30.0456	26.9765	26.483
ENSG00000163565	IFI16	protein_coding	4.03931	5.54599	4.23552e-15	7.73083e-13	2.20127	2.39403	2.62842	2.16027	2.22285	9.40381	38.0917	22.7625	59.0876	45.7097
ENSG00000185201	IFITM2	protein_coding	3.73651	7.60009	8.64546e-15	1.50628e-12	40.8442	75.1908	43.3036	28.996	31.792	484.705	604.478	159.267	497.04	942.544
ENSG00000120708	TGFBI	protein_coding	3.85571	8.23625	9.99019e-15	1.71459e-12	23.3958	24.9749	24.1167	20.2711	21.5854	233.767	223.283	852.669	88.2632	213.758
ENSG00000109193	SULT1E1	protein_coding	4.05022	4.68044	1.93803e-14	3.09519e-12	1.89292	2.24614	3.17623	1.57806	2.02504	56.3506	17.5695	20.3789	34.7704	44.8362
ENSG00000102265	TIMP1	protein_coding	3.66874	9.56609	1.98658e-14	3.12927e-12	147.455	102.827	169.659	144.018	220.378	2960.8	3090.84	936.073	451.839	2006.58
ENSG00000144136	SLC20A1	protein_coding	2.69097	6.66934	2.97639e-14	4.62506e-12	9.75772	7.64744	13.7294	8.59969	9.14489	64.739	86.3293	46.5718	45.8679	56.7245
ENSG00000204525	HLA-C	protein_coding	2.73521	6.74929	5.92278e-14	8.96133e-12	25.6984	24.2728	26.4309	12.0618	18.0577	187.329	111.194	177.694	81.9664	115.52
ENSG00000170955	PRKCDBP	protein_coding	4.0682	4.24447	1.0386e-13	1.49492e-11	1.85884	2.20402	1.69269	2.35746	2.27048	51.8605	22.319	21.9992	31.9388	40.7522
ENSG00000134531	EMP1	protein_coding	3.67847	4.62683	1.04003e-13	1.49492e-11	4.27636	4.70906	4.24292	3.25016	4.03143	29.2488	66.4383	77.3206	39.0204	39.2069
ENSG00000174564	IL20RB	protein_coding	3.87021	6.01841	1.07996e-13	1.53315e-11	4.20023	5.184	3.21735	3.68995	6.10053	21.1636	120.324	31.8138	43.6585	87.7389
ENSG00000134775	FHOD3	protein_coding	3.48536	5.41675	1.18804e-13	1.666e-11	1.63259	1.45969	1.31576	1.50638	1.41992	12.1381	6.80794	14.0164	29.6262	14.2161
ENSG00000117525	F3	protein_coding	3.60701	4.64838	1.2626e-13	1.74923e-11	1.85718	1.41965	1.8343	1.651	2.61589	29.6307	24.5609	30.4836	13.0911	13.2875
ENSG00000147065	MSN	protein_coding	3.78188	4.65656	2.81393e-13	3.80675e-11	0.900016	0.996733	0.979949	0.780605	1.04629	16.6298	10.9443	15.9663	3.91159	12.6026
ENSG00000096060	FKBP5	protein_coding	2.57739	7.01639	3.1113e-13	4.1601e-11	11.7394	7.73613	14.6643	8.29323	7.19621	80.3832	50.8221	46.3704	40.6954	60.4456
ENSG00000162493	PDPN	protein_coding	4.07737	3.8368	5.4308e-13	7.17802e-11	1.09226	1.06558	1.0415	0.875402	0.968022	9.62778	19.3608	18.1401	15.4966	19.7368
ENSG00000150782	IL18	protein_coding	4.93608	4.68967	6.65161e-13	8.69169e-11	1.29148	1.1931	1.40431	1.4103	2.03068	19.7182	37.5496	11.0368	27.6011	108.38
ENSG00000058085	LAMC2	protein_coding	3.86921	5.82478	6.85818e-13	8.86093e-11	2.3327	2.53686	2.09078	1.81158	2.64885	13.5302	91.1651	63.9977	12.6664	9.26213
ENSG00000168209	DDIT4	protein_coding	2.83115	6.66433	3.25756e-12	3.86172e-10	28.6646	23.2524	11.6316	25.0233	22.499	88.5995	135.159	112.293	195.804	203.374
ENSG00000008394	MGST1	protein_coding	2.34744	6.9315	3.73603e-12	4.33945e-10	52.8704	39.6414	36.3563	41.9872	66.9903	277.573	279.946	250.992	153.219	199.878
ENSG00000135318	NT5E	protein_coding	3.84759	4.6468	4.83347e-12	5.50298e-10	0.972491	0.92409	0.968274	0.815814	1.71015	17.0226	13.3226	30.5548	4.75572	10.7922
ENSG00000138772	ANXA3	protein_coding	3.0492	6.92807	5.64093e-12	6.35931e-10	12.7708	37.3541	12.5197	21.7298	11.5024	158.861	100.078	146.293	111.872	228.234
ENSG00000111348	ARHGDIB	protein_coding	3.42525	4.40585	8.91344e-12	9.6694e-10	2.67045	3.33217	3.80094	3.92296	2.79177	24.6343	43.0181	49.8279	24.3209	31.71
ENSG00000119986	AVPI1	protein_coding	2.84274	7.67385	9.3445e-12	1.00423e-09	20.8931	58.0832	43.6049	22.1136	30.6898	195.927	431.827	145.379	208.044	211.369
ENSG00000155850	SLC26A2	protein_coding	3.57763	6.80606	9.92721e-12	1.04727e-09	2.03098	2.83787	1.8657	1.83199	2.34958	51.6538	17.16	37.4175	3.71505	18.2942
ENSG00000167779	IGFBP6	protein_coding	4.55255	4.98367	1.07127e-11	1.10978e-09	2.37997	1.88133	5.54661	3.44978	1.90681	17.667	49.5597	47.3514	32.4666	170.24
ENSG00000125730	C3	protein_coding	4.10788	3.96517	1.32744e-11	1.36288e-09	1.72097	1.22796	1.11424	1.44658	1.12126	23.3843	32.8914	10.518	11.3893	29.2956
ENSG00000204397	CARD16	protein_coding	3.94696	3.69796	1.38811e-11	1.41256e-09	3.40888	3.01552	2.37629	2.6475	2.37781	48.2203	32.7612	64.2776	25.4507	35.3787
ENSG00000152022	LIX1L	protein_coding	3.22649	5.05143	1.44472e-11	1.45727e-09	1.36007	1.3158	1.21429	1.15701	3.42123	11.1972	21.6725	16.1651	15.7167	10.7269
ENSG00000150907	FOXO1	protein_coding	3.23346	5.61003	1.61755e-11	1.61741e-09	1.86202	1.04585	2.23777	1.26535	2.07154	25.8099	10.2862	17.1488	4.05547	18.2938
ENSG00000108961	RANGRF	protein_coding	4.07269	4.83999	2.15359e-11	2.13484e-09	2.85531	3.05026	3.45864	3.44845	3.3237	46.4831	35.9699	7.86368	89.895	69.9789
ENSG00000146281	PM20D2	protein_coding	2.64287	5.76297	2.5682e-11	2.48166e-09	2.58635	3.20986	4.35158	2.22993	4.03241	16.3377	21.5443	13.7888	29.4335	14.7805
ENSG00000115380	EFEMP1	protein_coding	3.68546	6.0588	2.62033e-11	2.51093e-09	4.04247	4.16358	4.61534	4.8126	4.18033	56.0664	24.1285	143.897	11.2547	40.3093
ENSG00000091136	LAMB1	protein_coding	3.60238	4.37871	3.25409e-11	3.04218e-09	0.985996	1.09514	1.19896	1.21291	0.89384	11.5515	9.67053	26.601	9.45944	6.16597
ENSG00000185222	WBP5	protein_coding	3.13455	4.44881	4.12246e-11	3.76224e-09	5.16855	4.77906	5.00629	3.40989	4.1757	45.5737	46.3418	43.885	23.8574	31.0312
ENSG00000151632	AKR1C2	protein_coding	3.30399	5.64229	5.6474e-11	5.0734e-09	8.65885	3.35229	3.99983	4.60319	2.86304	54.9391	39.1791	27.5736	15.1985	77.2845
ENSG00000119655	NPC2	protein_coding	2.73539	7.79397	5.89218e-11	5.25226e-09	82.6771	84.172	90.2124	56.0888	51.6804	488.723	156.998	692.249	283.384	655.321
ENSG00000213190	MLLT11	protein_coding	3.13732	5.68753	7.24508e-11	6.35963e-09	3.37698	4.12686	2.14096	1.51137	2.10629	33.6767	9.79803	20.9545	11.2033	34.0612
ENSG00000128340	RAC2	protein_coding	3.99095	3.49973	7.35201e-11	6.4046e-09	0.916789	0.951055	0.861377	1.14308	0.80818	7.6739	18.7453	14.8387	15.5776	12.6598
ENSG00000180964	TCEAL8	protein_coding	3.82742	4.33189	7.55499e-11	6.53194e-09	2.46653	4.36611	1.89342	1.61729	2.15091	26.3691	37.7721	12.4854	57.3427	32.8159
ENSG00000075643	MOCOS	protein_coding	2.8476	5.023	1.00189e-10	8.40927e-09	1.22692	1.27569	1.716	0.724818	1.70522	5.74808	7.94976	11.5493	9.28935	10.0607
ENSG00000168497	SDPR	protein_coding	3.68774	4.95562	1.02703e-10	8.55787e-09	1.39787	1.23554	1.99118	1.08377	1.43255	3.00472	32.5651	14.5695	20.1305	15.288
ENSG00000106066	CPVL	protein_coding	3.97154	3.66304	1.12376e-10	9.29648e-09	1.5669	1.72165	1.58127	1.01634	1.32777	23.2949	27.7053	32.8127	19.2011	7.16542
ENSG00000125434	SLC25A35	protein_coding	4.04703	4.5842	1.33582e-10	1.09719e-08	0.756722	1.0243	1.19363	1.37071	1.26832	16.9085	13.163	2.62946	28.9895	24.7227
ENSG00000101335	MYL9	protein_coding	5.33662	4.17046	1.38563e-10	1.1264e-08	0.570173	0.875573	0.887889	0.655465	0.959662	46.6335	28.7479	10.2299	1.79043	63.4272
ENSG00000131746	TNS4	protein_coding	4.15375	3.7638	1.5352e-10	1.22999e-08	0.452263	0.491943	0.443433	0.317727	0.622806	12.8867	5.33236	3.56146	3.93506	13.2408
ENSG00000139970	RTN1	protein_coding	4.22389	4.09344	1.54029e-10	1.22999e-08	1.05008	0.967332	0.90854	0.593448	0.823179	20.6611	9.9783	11.8072	3.1275	30.3019
ENSG00000173210	ABLIM3	protein_coding	4.14827	4.42539	1.61602e-10	1.28156e-08	0.680897	0.63291	0.958388	0.621118	0.702924	15.6504	6.41843	2.08381	8.57665	23.7691
ENSG00000158716	DUSP23	protein_coding	2.43899	8.24144	1.71607e-10	1.35158e-08	105.678	149.32	138.351	167.009	99.2325	878.703	386.748	816.031	379.13	955.788
ENSG00000141504	SAT2	protein_coding	3.2706	4.87846	1.73579e-10	1.35781e-08	11.7962	6.73065	3.59523	2.61263	4.86836	50.5297	30.7004	51.4745	56.5484	73.4594
ENSG00000196954	CASP4	protein_coding	3.60591	4.78457	1.7612e-10	1.36838e-08	4.17868	11.1538	2.83625	3.87747	3.98493	21.3933	56.8964	61.8213	100.544	49.6111
ENSG00000019549	SNAI2	protein_coding	3.58906	5.44264	1.78663e-10	1.37883e-08	2.49645	2.59333	2.41452	5.9086	2.20201	11.9873	53.5374	17.3677	65.5738	29.9268
ENSG00000143774	GUK1	protein_coding	2.35053	6.64473	2.36399e-10	1.81224e-08	38.5625	46.5437	28.0821	53.7136	43.8194	233.646	309.919	218.912	116.249	161.567
ENSG00000143771	CNIH4	protein_coding	2.03082	6.58397	2.4015e-10	1.82879e-08	30.6016	23.2897	30.0559	28.7243	31.5538	153.21	102.048	116.943	109.249	107.35
ENSG00000127824	TUBA4A	protein_coding	3.45696	4.72233	2.85726e-10	2.14743e-08	1.74344	1.28463	1.49854	3.21119	2.38989	31.2475	5.71038	31.661	23.7736	19.4824
ENSG00000163453	IGFBP7	protein_coding	2.79353	7.79112	3.1782e-10	2.35781e-08	42.6769	37.3943	37.694	37.4288	46.9018	274.572	115.874	441.997	87.6139	419.004
ENSG00000225485	ARHGAP23	protein_coding	4.15127	3.41471	3.26275e-10	2.40502e-08	0.171625	0.223446	0.178173	0.214455	0.150711	3.19963	6.16022	3.45082	1.27468	2.18161
ENSG00000100300	TSPO	protein_coding	2.84203	5.8696	3.58729e-10	2.6274e-08	12.8779	40.8901	14.5657	11.5438	10.7958	159.487	106.386	134.042	92.7685	132.642
ENSG00000109906	ZBTB16	protein_coding	4.38176	2.77735	4.17616e-10	3.00136e-08	0.270498	0.295692	0.565425	0.686231	0.600283	10.4359	6.59139	7.92958	13.2626	12.647
ENSG00000165152	C9orf125	protein_coding	3.52906	3.64658	4.67263e-10	3.3167e-08	0.456915	0.445279	0.602056	0.303037	0.467875	4.33707	3.89475	5.32794	5.12107	5.93448
ENSG00000101955	SRPX	protein_coding	3.81091	4.93013	5.98782e-10	4.22417e-08	2.44448	2.85479	2.36935	4.35167	3.09363	62.1205	101.707	18.321	22.6117	9.6251
ENSG00000138829	FBN2	protein_coding	3.78533	3.64533	6.4119e-10	4.46851e-08	0.162528	0.156062	0.154531	0.181747	0.242538	0.963585	3.67342	2.56394	1.80773	2.38416
ENSG00000135766	EGLN1	protein_coding	2.62938	5.05388	7.46669e-10	5.14129e-08	2.76382	1.58797	1.92312	1.35238	2.71641	15.9956	12.2263	20.9841	11.5136	6.03552
ENSG00000105854	PON2	protein_coding	2.351	6.73798	7.64781e-10	5.23466e-08	27.1288	26.0921	17.9357	17.8645	24.8028	118.969	69.7336	174.019	55.403	135.66
ENSG00000079739	PGM1	protein_coding	2.80863	5.63759	7.90997e-10	5.38205e-08	5.03704	3.39073	3.16527	8.12375	5.79821	52.9691	48.593	16.6872	35.3664	20.5017
ENSG00000173726	TOMM20	protein_coding	2.06298	6.87849	8.06497e-10	5.45524e-08	19.4109	23.1564	31.2657	11.1915	22.8	115.262	82.2157	88.0581	135.725	81.5957
ENSG00000018510	AGPS	protein_coding	4.1797	3.44301	8.43106e-10	5.66952e-08	0.197821	0.128464	0.172698	0.132112	0.155153	3.91264	2.40801	0.97648	1.39901	4.72851
ENSG00000038427	VCAN	protein_coding	3.88491	4.8622	8.60582e-10	5.74205e-08	0.574357	0.707162	0.398833	0.567717	0.635144	4.37704	8.971	14.7851	0.758997	11.3781
ENSG00000128422	KRT17	protein_coding	4.79901	4.51403	8.63879e-10	5.74205e-08	0.756681	0.762549	0.981937	1.36454	0.955181	27.841	12.3115	15.2355	1.97124	68.5552
ENSG00000107984	DKK1	protein_coding	3.00566	5.98681	1.05561e-09	6.89687e-08	7.81099	7.77857	13.2621	17.8518	5.71741	95.6347	40.3231	186.128	39.834	85.2134
ENSG00000198612	COPS8	protein_coding	2.10231	7.46606	1.30879e-09	8.50268e-08	33.6963	24.6334	61.8597	49.9361	56.378	184.458	168.861	280.947	135.889	201.006
ENSG00000149591	TAGLN	protein_coding	4.26596	4.80333	1.40992e-09	9.10825e-08	2.13637	1.4115	1.45288	3.74339	3.24894	87.4179	14.9545	18.9209	9.0339	89.4602
ENSG00000054277	OPN3	protein_coding	3.01765	5.41817	1.483e-09	9.4739e-08	5.72981	6.5658	3.47585	1.71345	4.34578	56.9272	45.0358	16.002	16.6399	37.9422
ENSG00000176014	TUBB6	protein_coding	2.13268	7.07012	1.58311e-09	1.00081e-07	17.0483	28.2481	28.1246	34.6174	21.6247	88.3943	99.6269	156.61	108.624	88.899
ENSG00000178776	C5orf46	protein_coding	4.19249	4.66992	1.58403e-09	1.00081e-07	4.26921	6.38871	6.14749	2.63871	5.32423	44.0465	36.6562	19.3216	70.2942	232.088
ENSG00000103187	COTL1	protein_coding	2.26055	7.73575	1.80911e-09	1.12449e-07	26.8245	38.1166	32.0885	50.2361	16.8751	133.925	129.47	133.944	197.157	156.023
ENSG00000180190	C8orf42	protein_coding	4.3995	3.306	2.01797e-09	1.24756e-07	0.269796	0.243657	0.612611	0.129701	0.41392	4.15497	11.9942	1.99179	5.45301	9.16067
ENSG00000137693	YAP1	protein_coding	2.95822	4.59945	2.27068e-09	1.39628e-07	1.372	1.35612	2.29221	0.755518	1.53065	20.1379	7.97029	17.5312	9.1191	6.19303
ENSG00000185950	IRS2	protein_coding	3.2986	5.7351	2.38771e-09	1.46044e-07	1.81474	1.48551	1.9774	1.12069	0.853672	27.2387	15.4228	7.69368	1.88382	15.6019
ENSG00000120129	DUSP1	protein_coding	2.50651	8.20885	2.57231e-09	1.55679e-07	31.4052	40.3644	81.938	62.0664	21.9513	229.148	192.048	188.976	246.019	401.9
ENSG00000187957	DNER	protein_coding	3.55952	3.58605	3.88525e-09	2.30291e-07	0.418592	0.506824	1.01161	0.487773	0.566899	9.77558	3.98664	5.13091	9.58533	4.66532
ENSG00000156535	CD109	protein_coding	3.43847	4.74384	3.98753e-09	2.35142e-07	0.621498	0.575661	0.514264	0.432299	0.465125	4.09613	10.0193	10.0577	1.11223	2.69746
ENSG00000143198	MGST3	protein_coding	2.25721	6.82902	4.32529e-09	2.50876e-07	59.47	59.4559	81.9827	27.7505	58.432	252.362	262.669	240.521	136.264	382.033
ENSG00000204264	PSMB8	protein_coding	3.93898	3.96025	4.34162e-09	2.50876e-07	2.44989	2.7506	1.77846	1.03057	1.16636	28.2469	43.3619	34.894	3.77921	24.5539
ENSG00000034510	TMSB10	protein_coding	2.06768	10.0524	4.37009e-09	2.51258e-07	748.658	1088.8	797.376	1067.41	512.986	2710.79	2746.98	3365.91	3129.8	4738.72
ENSG00000075618	FSCN1	protein_coding	3.29571	3.98074	7.03674e-09	3.90896e-07	1.09561	2.02884	0.780578	1.23481	0.867782	10.9925	6.40365	14.3476	15.5155	9.39679
ENSG00000144677	CTDSPL	protein_coding	3.26228	4.06858	7.11122e-09	3.92649e-07	3.62332	0.751058	1.25139	1.29753	1.28409	14.0285	19.0785	10.1333	16.703	15.347
ENSG00000035403	VCL	protein_coding	2.70175	5.26516	8.06309e-09	4.39419e-07	1.66162	1.56953	3.19737	0.929533	3.06938	20.3613	6.23175	16.1672	9.7112	11.2218
ENSG00000145335	SNCA	protein_coding	4.07742	3.16938	8.23932e-09	4.44807e-07	0.722434	0.969767	0.758193	0.749497	0.541082	19.7468	6.31116	10.1705	4.01098	21.6557
ENSG00000145908	ZNF300	protein_coding	3.77924	3.59937	8.46958e-09	4.55101e-07	0.553503	0.389571	0.446926	0.459551	0.592839	5.47928	7.97353	5.50583	11.7803	1.39384
ENSG00000157654	PALM2-AKAP2	protein_coding	3.66022	3.71822	8.58157e-09	4.58975e-07	0.298097	0.416521	0.158584	0.188514	0.269391	6.466	3.87052	1.40264	1.81198	3.22836
ENSG00000135457	TFCP2	protein_coding	3.99305	2.71061	1.00541e-08	5.27908e-07	0.197191	0.250115	0.226043	0.227344	0.245087	3.37725	2.94361	6.99023	3.84877	1.69534
ENSG00000147955	SIGMAR1	protein_coding	2.34302	5.82989	1.05426e-08	5.5104e-07	14.2871	12.0911	14.3859	6.98637	26.3094	74.3811	91.3176	51.379	75.1283	53.7885
ENSG00000076043	REXO2	protein_coding	2.1866	5.79397	1.14235e-08	5.94382e-07	20.2421	19.2791	27.9978	24.7902	41.309	107.459	118.372	109.749	166.294	76.1891
ENSG00000180287	PLD5	protein_coding	3.69244	3.25908	1.212e-08	6.27785e-07	0.362041	0.642122	0.768247	0.345597	0.5038	5.4285	2.93057	7.49481	7.29633	8.65175
ENSG00000049759	NEDD4L	protein_coding	2.78899	5.09829	1.23354e-08	6.36078e-07	1.36862	0.723056	1.17316	0.851628	1.23341	7.10684	12.2301	3.03435	9.39966	3.07336
ENSG00000115355	CCDC88A	protein_coding	4.02804	3.41082	1.25891e-08	6.46257e-07	0.175151	0.255349	0.351437	0.158875	0.195056	2.52874	0.772584	5.50964	1.99208	5.41171
ENSG00000185432	METTL7A	protein_coding	2.91623	5.35793	1.29086e-08	6.56796e-07	4.77667	2.18218	7.93767	2.48782	3.14518	19.7403	59.2034	11.9677	28.283	23.3148
ENSG00000115756	HPCAL1	protein_coding	3.28462	4.59416	1.76809e-08	8.7635e-07	4.21314	1.6196	2.96082	1.96179	1.47215	34.7949	9.21987	7.48174	19.7507	36.3748
ENSG00000163584	RPL22L1	protein_coding	1.93949	9.22899	2.04245e-08	9.95174e-07	504.729	226.393	272.436	419.853	459.553	1515.67	1563.95	1057.82	1803.39	904.143
ENSG00000196754	S100A2	protein_coding	3.80247	11.6413	2.1141e-08	1.01762e-06	683.452	725.385	654.848	666.453	675.122	796.184	24217.2	2136.82	13959.4	3538.58
ENSG00000137440	FGFBP1	protein_coding	4.64569	3.27372	2.22982e-08	1.06393e-06	0.415684	0.287251	0.690469	0.477866	1.06854	4.59469	34.3629	9.58894	20.2585	2.54368
ENSG00000115414	FN1	protein_coding	3.54838	7.82685	2.59145e-08	1.21629e-06	5.23669	10.2683	4.89683	4.46053	7.46144	120.296	67.4131	116.491	4.14781	12.8165
ENSG00000186867	QRFPR	protein_coding	3.83873	3.4361	2.73711e-08	1.27425e-06	1.27785	0.587466	1.09382	0.946232	0.987355	27.3995	15.8969	9.4111	13.7235	2.38821
ENSG00000171056	SOX7	protein_coding	3.71872	3.26827	2.93311e-08	1.35453e-06	0.310079	0.375921	0.321909	0.45027	0.644255	2.97021	8.53588	8.76629	4.62936	2.21924
ENSG00000166710	B2M	protein_coding	1.72032	9.08765	3.20775e-08	1.46956e-06	294.337	291.667	303.359	312.824	248.242	1225.84	785.899	1113.09	587.466	880.329
ENSG00000124587	PEX6	protein_coding	4.9912	1.58092	3.68464e-08	1.64862e-06	0.07983	0.0173801	0.0469989	0.0346959	0.0732886	0.445761	0.6214	1.5902	3.85257	1.58917
ENSG00000198721	ECI2	protein_coding	2.11493	5.86317	4.48745e-08	1.96951e-06	10.6629	13.9149	21.6283	11.5491	15.1066	106.321	42.3201	47.3621	59.8143	45.2921
ENSG00000091622	PITPNM3	protein_coding	3.55781	3.82574	4.65387e-08	2.03479e-06	0.266268	0.221481	0.322498	0.238077	0.529641	3.10102	2.34407	9.32709	2.30398	1.17341
ENSG00000101000	PROCR	protein_coding	3.16267	4.42242	4.76979e-08	2.07757e-06	5.90915	1.86346	3.72457	2.50698	1.03332	11.6635	44.9789	25.8868	17.2302	24.8717
ENSG00000035687	ADSS	protein_coding	2.33776	5.11242	5.0363e-08	2.18537e-06	4.33632	4.00847	4.9924	5.50885	4.44115	14.1944	31.5893	22.3687	32.6921	13.7786
ENSG00000088298	EDEM2	protein_coding	3.15482	4.65276	5.15362e-08	2.22787e-06	2.64834	2.11081	4.04338	4.14114	0.84091	11.5702	11.8021	16.0561	11.5047	43.9611
ENSG00000127920	GNG11	protein_coding	3.81776	4.2944	5.34022e-08	2.29131e-06	2.39558	2.63363	3.16524	2.62876	2.79909	34.7591	81.8098	53.9452	2.87222	14.9306
ENSG00000163171	CDC42EP3	protein_coding	3.22404	4.03826	5.62931e-08	2.40637e-06	0.342534	0.377535	0.546786	0.28792	1.26801	8.66867	3.19573	6.0709	3.80742	3.74384
ENSG00000085871	MGST2	protein_coding	2.77713	5.19107	5.71501e-08	2.43396e-06	5.99965	14.0658	22.9807	3.25099	11.449	41.7958	72.1325	89.3883	76.9917	89.9921
ENSG00000160691	SHC1	protein_coding	2.66821	5.71482	6.00483e-08	2.53859e-06	9.16165	5.08961	4.95612	5.75908	3.42351	19.1791	47.8448	26.6681	7.45304	49.4265
ENSG00000151364	KCTD14	protein_coding	4.05656	3.31199	6.0844e-08	2.5628e-06	0.744909	0.822179	0.451108	0.677935	0.598385	16.2663	5.81254	21.2065	10.1362	1.26619
ENSG00000174099	MSRB3	protein_coding	4.12399	2.17413	6.23508e-08	2.61668e-06	0.239413	0.256119	0.115432	0.143431	0.548106	3.39653	3.83819	10.6312	1.06559	1.6489
ENSG00000182718	ANXA2	protein_coding	1.85018	8.58328	6.59191e-08	2.73913e-06	75.6678	141.784	80.3936	107.464	79.6544	363.854	365.306	331.376	220.833	395.894
ENSG00000091986	CCDC80	protein_coding	3.8677	5.43587	6.96887e-08	2.83163e-06	5.67041	3.11855	2.6964	2.80253	2.80238	80.7645	10.8013	41.0154	3.14524	74.4765
ENSG00000221869	CEBPD	protein_coding	2.70398	5.02562	7.22393e-08	2.92493e-06	4.3198	10.6414	3.86175	4.06936	2.14816	18.5802	38.3614	36.3137	35.4947	27.1954
ENSG00000100097	LGALS1	protein_coding	1.87234	9.92095	7.28288e-08	2.92833e-06	861.881	835.024	740.861	1081.24	1018.11	3522.12	3030.26	2996.71	1556.54	4578.32
ENSG00000113140	SPARC	protein_coding	3.87862	3.61729	9.42476e-08	3.71148e-06	0.732667	0.651258	0.705341	0.540788	0.801308	7.65263	2.23327	20.4991	2.42455	14.534
ENSG00000153823	PID1	protein_coding	3.74162	3.03312	9.90828e-08	3.88858e-06	0.426398	0.520209	0.519752	0.51049	0.373009	7.29912	6.85628	5.67724	1.35243	7.72045
ENSG00000173409	ARV1	protein_coding	2.71173	4.36321	1.01144e-07	3.95597e-06	3.31382	5.1783	3.15626	5.87089	6.5486	25.5796	23.639	24.4798	42.2058	33.6141
ENSG00000109861	CTSC	protein_coding	2.9101	4.48502	1.09739e-07	4.27759e-06	4.49601	2.76111	4.77338	2.93516	3.54304	16.5687	70.9752	26.1783	25.9434	10.8209
ENSG00000122861	PLAU	protein_coding	3.98966	4.18616	1.11558e-07	4.33382e-06	1.115	1.02258	0.986049	0.759578	0.928851	26.5219	10.7768	33.9927	1.03741	3.93091
ENSG00000187498	COL4A1	protein_coding	4.17791	3.37359	1.1232e-07	4.34871e-06	0.245258	0.251083	0.169743	0.104424	0.166786	4.57878	1.0569	8.26185	0.456383	2.35721
ENSG00000163814	CDCP1	protein_coding	4.3148	2.85732	1.15126e-07	4.4424e-06	0.128169	0.120775	0.0665291	0.0736706	0.176499	3.16423	2.84698	1.83666	0.168305	2.9246
ENSG00000119285	HEATR1	protein_coding	2.30765	4.90788	1.21933e-07	4.67368e-06	1.37841	1.39116	1.48477	1.22849	1.46807	4.03417	5.56144	11.7446	6.52006	5.18575
ENSG00000156804	FBXO32	protein_coding	3.49922	3.49864	1.32558e-07	5.04732e-06	1.61628	1.01973	1.10145	1.71677	1.67026	26.3585	9.54473	12.3412	25.0088	3.52783
ENSG00000119917	IFIT3	protein_coding	4.34909	3.79977	1.49015e-07	5.6366e-06	0.226168	0.73934	0.771309	0.427052	0.645055	5.61999	6.33258	4.05351	1.86665	33.3811
ENSG00000060558	GNA15	protein_coding	4.50426	3.46619	1.6136e-07	6.02428e-06	0.54159	0.283527	0.511139	0.396204	0.497211	0.375321	17.3497	4.11036	6.98823	17.6307
ENSG00000205358	MT1H	protein_coding	4.11794	1.29212	1.70243e-07	6.31493e-06	0.622516	0.477976	0	0.954184	0.381004	5.53633	8.04794	7.29402	9.64366	11.0518
ENSG00000128739	SNRPN	protein_coding	3.74844	4.17595	1.75361e-07	6.48383e-06	1.91271	1.24152	1.1641	2.10556	1.42863	7.06368	46.9107	15.4827	2.30584	26.9249
ENSG00000111716	LDHB	protein_coding	2.79226	8.34785	1.77909e-07	6.54243e-06	43.4638	49.977	44.207	257.575	43.0973	501.659	778.749	599.835	684.174	459.873
ENSG00000147689	FAM83A	protein_coding	3.80693	2.85571	1.98535e-07	7.22453e-06	0.13821	0.344143	0.280734	0.21276	0.557461	4.14254	8.04249	1.31349	2.44297	5.0373
ENSG00000196139	AKR1C3	protein_coding	3.21414	5.09656	2.12059e-07	7.6202e-06	3.24917	5.98742	3.28514	6.91826	2.95699	41.2166	52.5982	28.0333	4.22311	72.7852
ENSG00000134802	SLC43A3	protein_coding	3.64473	2.9576	2.22629e-07	7.97513e-06	0.454609	0.462225	0.493677	0.46137	0.602507	5.05213	7.34779	7.27777	9.30607	1.0402
ENSG00000113328	CCNG1	protein_coding	2.12715	5.79348	2.48889e-07	8.81265e-06	12.333	16.1706	18.9343	20.2307	7.5481	60.9403	94.2443	50.8704	74.7905	34.6871
ENSG00000117143	UAP1	protein_coding	2.28317	5.22615	2.49075e-07	8.81265e-06	12.3389	8.13148	7.61813	3.95305	3.76579	47.4862	19.075	35.4588	30.0791	31.2498
ENSG00000158825	CDA	protein_coding	4.74466	4.52255	2.54757e-07	8.95859e-06	2.02857	1.84728	2.49023	1.48101	2.03885	91.3554	1.83775	36.5604	2.39304	114.262
ENSG00000157510	AFAP1L1	protein_coding	4.40991	1.89823	2.64759e-07	9.2537e-06	0.0868182	0.103974	0.0597234	0.125827	0.133001	2.83274	1.01435	1.1635	6.74888	0.640303
ENSG00000166401	SERPINB8	protein_coding	4.29738	2.94033	2.80742e-07	9.7826e-06	0.533981	0.436706	0.514271	0.177961	0.511628	8.42227	21.8342	1.72429	9.27816	1.42854
ENSG00000146409	C6orf192	protein_coding	3.53995	3.53273	2.89029e-07	9.95072e-06	1.02718	0.927857	0.89909	0.78722	0.850555	5.12413	8.2801	7.30089	25.6268	2.78444
ENSG00000167468	GPX4	protein_coding	2.57361	5.48167	3.08503e-07	1.05056e-05	7.79254	9.63473	16.5366	6.58692	31.7722	73.5978	81.1443	82.9551	37.2804	125.574
ENSG00000168275	C1orf31	protein_coding	2.04004	7.45103	3.1901e-07	1.07891e-05	97.4323	85.4438	100.597	37.3595	158.449	282.452	205.352	426.219	492.42	414.172
ENSG00000166033	HTRA1	protein_coding	2.75477	7.08871	3.32294e-07	1.12054e-05	31.2082	15.7297	10.9321	29.8605	21.1513	48.7718	147.382	239.758	30.4617	226.509
ENSG00000137936	BCAR3	protein_coding	3.33731	4.548	3.82111e-07	1.27359e-05	1.408	1.73124	2.51922	1.73148	1.01118	22.6806	5.38254	40.2036	2.42994	12.4681
ENSG00000163430	FSTL1	protein_coding	3.90636	3.54613	3.85448e-07	1.27731e-05	0.376565	0.257433	0.293386	0.195666	0.272996	8.14168	3.35603	4.7535	0.402476	4.74682
ENSG00000134375	TIMM17A	protein_coding	1.80728	7.16115	3.97089e-07	1.31211e-05	39.5529	26.4835	36.8125	40.8623	33.764	215.242	83.839	85.4906	114.083	110.139
ENSG00000106004	HOXA5	protein_coding	4.30938	3.6271	4.19412e-07	1.37012e-05	0.888048	1.02278	1.35301	0.840153	1.13833	1.5102	6.96889	6.82083	9.75468	78.0291
ENSG00000115310	RTN4	protein_coding	1.54411	9.53748	4.24242e-07	1.38197e-05	201.881	161.81	248.703	138.463	163.165	581.775	502.328	575.92	343.547	547.445
ENSG00000168994	PXDC1	protein_coding	3.81459	3.00723	4.41711e-07	1.4261e-05	0.802162	0.359281	0.370118	0.819695	0.613693	13.5886	10.9136	10.378	5.82149	0.909005
ENSG00000105755	ETHE1	protein_coding	2.23556	5.65043	4.49927e-07	1.43466e-05	12.3302	28.1504	23.2223	14.9273	14.5254	80.7879	154.408	95.6491	35.3607	57.4973
ENSG00000166828	SCNN1G	protein_coding	4.1442	4.39984	4.51646e-07	1.43466e-05	0.718358	0.551565	0.62147	0.722589	0.659494	0.741545	37.8776	4.43865	9.54936	2.81522
ENSG00000160752	FDPS	protein_coding	1.75732	7.72187	4.66655e-07	1.47801e-05	79.3333	93.008	158.646	154.525	105.318	337.821	263.055	459.94	385.212	446.659
ENSG00000134871	COL4A2	protein_coding	4.16166	1.64221	4.7731e-07	1.49962e-05	0.06694	0.0501125	0.0277975	0.0461721	0.0522365	0.774991	0.337508	2.20227	0.269058	0.804073
ENSG00000143499	SMYD2	protein_coding	2.13097	6.60398	4.84116e-07	1.51273e-05	17.7229	15.3424	16.5788	46.8723	18.1602	69.7492	106.377	94.0113	141.738	75.1769
ENSG00000122862	SRGN	protein_coding	4.08288	4.52052	4.92588e-07	1.53503e-05	2.19547	2.9808	2.55099	2.07312	1.63639	72.7329	3.42133	20.9619	3.60591	83.6295
ENSG00000078098	FAP	protein_coding	4.24692	3.47078	5.23593e-07	1.61415e-05	0.602997	0.844223	0.669659	0.929144	0.610962	17.3621	16.9079	4.56211	0.536431	26.2715
ENSG00000115112	TFCP2L1	protein_coding	4.012	3.45802	5.40999e-07	1.66335e-05	0.135562	0.143118	0.136824	0.108222	0.183223	0.484399	1.81097	0.277139	4.6778	3.14063
ENSG00000119537	KDSR	protein_coding	2.40386	5.25425	5.52713e-07	1.69033e-05	1.25762	1.48863	5.1553	1.73865	5.85871	25.2984	12.5283	11.5616	10.3045	14.2983
ENSG00000144810	COL8A1	protein_coding	3.96135	4.4138	6.07798e-07	1.83089e-05	0.536397	0.577289	0.910156	0.573566	0.702925	19.3206	1.03073	4.35048	1.05778	17.1913
ENSG00000068366	ACSL4	protein_coding	3.49556	2.81585	6.67775e-07	1.99448e-05	0.15434	0.171408	0.349069	0.190101	0.237842	1.71969	1.61254	5.68202	2.24324	1.21803
ENSG00000172031	EPHX4	protein_coding	3.9557	1.95908	6.81196e-07	2.02929e-05	0.292192	0.378589	0.319801	0.209938	0.368843	4.78308	1.61892	12.1285	2.24794	3.35249
ENSG00000115758	ODC1	protein_coding	2.0132	5.77316	7.62311e-07	2.22483e-05	14.5758	6.9199	7.9268	5.29169	12.3457	48.7874	24.924	25.8367	52.238	28.2656
ENSG00000079459	FDFT1	protein_coding	1.64809	6.66625	8.51495e-07	2.46014e-05	26.606	30.3813	36.8738	20.1362	28.0917	89.0283	87.2799	59.2137	82.8323	101.553
ENSG00000077942	FBLN1	protein_coding	3.55257	2.79012	8.62906e-07	2.48686e-05	0.339388	0.328053	0.739531	0.348177	0.318617	7.32311	1.44954	8.89055	1.82818	3.70371
ENSG00000167601	AXL	protein_coding	3.99851	5.02037	8.9742e-07	2.57343e-05	0.911341	0.870408	0.715351	0.996562	0.591786	16.0758	1.08377	38.92	0.697988	8.21143
ENSG00000135821	GLUL	protein_coding	1.99624	5.92326	1.01797e-06	2.86904e-05	7.54466	7.96297	6.71658	4.68434	3.49828	13.0674	41.0972	21.512	19.7183	28.8896
ENSG00000023445	BIRC3	protein_coding	3.72204	3.26524	1.11339e-06	3.10751e-05	0.386752	0.334642	0.371096	0.32137	0.388416	11.0363	5.99391	5.26711	0.449138	1.33995
ENSG00000241978	AKAP2	protein_coding	3.63835	2.03736	1.15245e-06	3.20873e-05	0.109749	0.136568	0.0518707	0.0617263	0.0881469	2.11924	1.26478	0.459818	0.593694	1.06329
ENSG00000196154	S100A4	protein_coding	4.30871	7.37477	1.22128e-06	3.38443e-05	24.923	33.143	31.3683	24.9773	27.6642	2207.53	42.0024	86.4745	27.0009	435.391
ENSG00000143753	DEGS1	protein_coding	2.8453	4.21653	1.22144e-06	3.38443e-05	3.51177	7.92857	1.67884	0.915624	2.04556	27.6557	10.8302	21.3498	11.3102	25.5708
ENSG00000091409	ITGA6	protein_coding	2.5809	4.19868	1.23502e-06	3.41367e-05	1.01055	1.05702	0.856301	0.63007	1.44265	2.6007	8.08126	5.09112	7.58469	3.9209
ENSG00000105928	DFNA5	protein_coding	3.54152	3.40495	1.28928e-06	3.54674e-05	0.900696	0.75677	0.755377	0.471368	0.796342	5.97512	20.5653	1.19019	11.9309	5.77365
ENSG00000137309	HMGA1	protein_coding	1.71846	6.3939	1.33612e-06	3.64834e-05	25.1152	12.9028	23.8935	24.4954	18.2507	52.3757	65.2758	50.4103	85.2393	67.8449
ENSG00000166086	JAM3	protein_coding	3.68674	2.20086	1.34393e-06	3.64834e-05	0.138863	0.239896	0.216241	0.149658	0.14342	3.29969	1.31757	2.56452	3.55381	0.491745
ENSG00000148468	FAM171A1	protein_coding	3.83027	2.38575	1.3622e-06	3.67698e-05	0.31706	0.124996	0.146472	0.187148	0.109601	0.682542	1.32291	4.95943	1.34957	3.59119
ENSG00000120899	PTK2B	protein_coding	3.78407	2.49255	1.41786e-06	3.80045e-05	0.135416	0.146213	0.184514	0.20432	0.209789	1.21776	1.82882	0.548515	5.37911	2.3881
ENSG00000166825	ANPEP	protein_coding	4.00939	2.43221	1.56795e-06	4.14481e-05	0.218513	0.251835	0.318875	0.356581	0.243836	1.39889	1.30985	18.029	0.553283	3.89893
ENSG00000122691	TWIST1	protein_coding	4.08726	2.31186	1.60374e-06	4.22967e-05	0.420048	0.362833	0.327055	0.193153	0.327784	7.74488	2.14114	1.82257	1.42454	12.7567
ENSG00000134333	LDHA	protein_coding	1.48248	8.68482	1.61167e-06	4.24087e-05	157.353	92.4628	99.6546	118.465	167.858	360.137	366.534	320.818	327.839	308.727
ENSG00000107104	KANK1	protein_coding	2.64358	4.22632	1.64375e-06	4.31541e-05	2.20443	0.807716	0.994074	0.744622	2.26339	16.2982	7.81457	5.1572	6.38647	6.15911
ENSG00000170558	CDH2	protein_coding	3.83403	3.05522	1.81421e-06	4.70917e-05	0.251139	0.228983	0.222298	0.306308	0.32521	6.52721	0.953639	5.46546	0.354877	5.22696
ENSG00000169594	BNC1	protein_coding	3.60746	2.64766	1.82423e-06	4.72049e-05	0.264901	0.217676	0.172573	0.234724	0.167234	0.976364	4.86458	2.45037	3.76575	0.557364
ENSG00000166833	NAV2	protein_coding	2.59515	4.21188	1.82678e-06	4.72049e-05	0.929173	0.599306	0.253096	0.65717	0.308714	4.77411	3.27911	3.81847	1.62086	2.5388
ENSG00000132669	RIN2	protein_coding	3.29375	2.46323	1.84091e-06	4.74633e-05	0.175715	0.412843	0.169003	0.23432	0.180674	3.14106	2.86618	1.3292	1.57144	2.19827
ENSG00000169252	ADRB2	protein_coding	3.83054	3.35371	1.93192e-06	4.92574e-05	0.617168	0.94774	0.533928	0.472993	0.661029	23.0332	10.4864	10.2256	0.904401	1.74843
ENSG00000142089	IFITM3	protein_coding	2.27693	8.03826	1.98615e-06	5.05281e-05	110.602	365.614	125.508	142.97	79.3738	479.604	625.386	515.421	696.133	1417.13
ENSG00000101311	FERMT1	protein_coding	3.01842	3.62084	1.99931e-06	5.07507e-05	0.415816	1.59243	0.35662	0.530875	0.527344	6.17443	6.42205	4.01569	7.47708	2.53867
ENSG00000135919	SERPINE2	protein_coding	3.95576	4.05712	2.01615e-06	5.10655e-05	0.60366	0.673684	1.35614	0.576436	0.61925	5.30001	0.788534	33.4453	2.22401	15.7884
ENSG00000213002	AC120194.1	protein_coding	1.93223	6.33612	2.05075e-06	5.17345e-05	29.4467	43.4299	41.1267	34.4604	24.4082	150.388	66.2	118.681	73.1754	210.296
ENSG00000196636	ACN9	protein_coding	4.10556	2.31874	2.229e-06	5.572e-05	0.787865	0.32692	0.853122	0.216779	0.293849	27.8343	5.50701	2.93062	7.79898	1.32281
ENSG00000121552	CSTA	protein_coding	3.32778	6.99278	2.237e-06	5.57989e-05	64.5827	22.9953	24.068	22.7852	22.3745	21.6093	971.676	154.982	217.905	103.816
ENSG00000188643	S100A16	protein_coding	1.94728	9.31255	2.25596e-06	5.61501e-05	161.178	83.2755	276.689	353.367	274.874	524.237	1075.22	626.785	834.003	1093.26
ENSG00000135926	TMBIM1	protein_coding	3.73713	1.72217	2.35138e-06	5.81474e-05	0.0866068	0.29924	0.138325	0.122538	0.177369	2.98995	1.6758	2.27592	0.418398	3.36704
ENSG00000128298	BAIAP2L2	protein_coding	4.19599	1.88168	2.35807e-06	5.81878e-05	0.123566	0.11385	0.252145	0.255689	0.190897	0.735698	6.71242	2.60052	6.63747	0.746491
ENSG00000132965	ALOX5AP	protein_coding	4.39045	3.2376	2.37135e-06	5.83901e-05	1.22875	1.07823	1.15414	0.739909	0.590889	2.56469	14.5237	64.3967	1.22293	15.7329
ENSG00000173530	TNFRSF10D	protein_coding	4.22323	2.95403	2.48356e-06	6.07626e-05	0.267024	0.239195	0.0616025	0.40929	0.108953	1.44182	8.87684	5.21453	0.260865	4.13539
ENSG00000117009	KMO	protein_coding	2.81459	4.1859	2.49812e-06	6.09892e-05	1.09272	2.95118	0.968595	0.394347	1.35159	15.9538	11.5957	4.1402	2.82162	6.98563
ENSG00000116918	TSNAX	protein_coding	2.33599	4.49716	2.63649e-06	6.38411e-05	2.31439	2.07521	4.0001	1.08161	4.46076	12.7961	12.439	7.65867	9.2682	14.6629
ENSG00000183696	UPP1	protein_coding	3.28726	3.9244	2.9302e-06	6.97606e-05	1.86632	1.29403	1.48869	1.07992	7.06074	26.9542	5.81959	15.0596	32.2032	35.3864
ENSG00000256235	C5orf62	protein_coding	2.69193	6.18013	2.98664e-06	7.09574e-05	3.96113	10.524	10.3741	3.77748	14.133	51.4698	61.9506	86.727	4.91889	59.2207
ENSG00000143761	ARF1	protein_coding	1.48521	7.14477	3.04029e-06	7.20831e-05	52.921	53.8198	76.8115	48.4051	43.7206	202.636	140.294	147.845	121.932	120.65
ENSG00000113083	LOX	protein_coding	3.75349	3.00642	3.11731e-06	7.36057e-05	0.380616	0.622338	0.456792	0.380191	0.433824	7.88643	5.95531	14.1826	0.411924	1.77737
ENSG00000117691	NENF	protein_coding	1.80656	6.63479	3.19737e-06	7.51873e-05	41.6884	80.2775	21.4673	52.3956	55.4736	227.06	173.674	162.956	124.041	164.955
ENSG00000106366	SERPINE1	protein_coding	3.65318	5.73418	3.22031e-06	7.55296e-05	3.33034	2.54753	2.9332	2.36376	2.67594	101.628	4.48272	67.9743	3.33239	4.29479
ENSG00000078399	HOXA9	protein_coding	3.97687	0.772383	3.5901e-06	8.32311e-05	0.123757	0.0950223	0	0.14227	0.113616	0.66824	1.18853	0.679716	1.76173	3.03855
ENSG00000172175	MALT1	protein_coding	2.73243	4.49865	3.75997e-06	8.62992e-05	2.18077	0.574501	1.89637	0.879142	0.706271	6.1523	5.17675	1.60677	13.8459	5.57817
ENSG00000067704	IARS2	protein_coding	1.76299	6.03653	3.82485e-06	8.75516e-05	8.04046	5.08178	8.24498	8.03693	14.0506	29.084	29.853	34.6278	33.149	14.1209
ENSG00000197565	COL4A6	protein_coding	3.6449	2.68123	3.82976e-06	8.75516e-05	0.179912	0.208807	0.177002	0.121768	0.359208	0.378455	6.04931	1.01166	1.71255	2.93192
ENSG00000187193	MT1X	protein_coding	2.70284	4.86534	3.97325e-06	9.06516e-05	9.73509	8.52718	10.3817	11.187	22.1069	104.103	13.3987	55.047	159.299	51.3067
ENSG00000065154	OAT	protein_coding	2.67933	3.6017	3.98992e-06	9.08516e-05	2.22264	0.907473	1.0609	2.23052	2.0862	11.7606	14.1103	8.22107	5.87744	11.7767
ENSG00000166548	TK2	protein_coding	4.13345	2.31945	4.03638e-06	9.1728e-05	0.228462	0.488462	0.232456	0.419887	0.527662	5.4963	2.6317	0.710151	25.0428	2.52521
ENSG00000169567	HINT1	protein_coding	1.56338	9.34187	4.27356e-06	9.66318e-05	618.001	225.588	541.224	684.468	538.345	1840.17	1531.16	1595.68	968.868	1560.25
ENSG00000186081	KRT5	protein_coding	3.29338	2.13718	4.5715e-06	0.000101875	0.362929	0.400577	0.298281	0.278146	0.395663	1.16716	6.25876	2.27572	3.08656	3.3844
ENSG00000053747	LAMA3	protein_coding	3.49216	4.89499	4.73476e-06	0.000104904	0.559006	0.520443	0.455139	0.253555	0.69044	0.778261	18.8164	2.942	3.32896	0.729572
ENSG00000137944	CCBL2	protein_coding	2.24238	4.9302	4.85981e-06	0.000107055	3.7379	8.68425	4.54567	3.19781	7.85046	12.761	39.1139	22.4503	33.9147	17.4287
ENSG00000085063	CD59	protein_coding	1.76165	8.22815	4.96673e-06	0.000108993	121.776	98.8681	43.7296	134.583	176.337	371.817	394.435	494.472	210.28	432.972
ENSG00000092964	DPYSL2	protein_coding	2.32033	5.36544	5.32298e-06	0.000115271	3.36414	1.98926	3.55179	3.76231	3.77077	16.122	14.8941	21.0448	2.44505	23.2642
ENSG00000177311	ZBTB38	protein_coding	3.20995	2.98836	5.64878e-06	0.000121412	0.300307	0.665875	0.699739	0.539469	0.872763	12.2415	14.488	1.66708	6.40337	1.08246
ENSG00000214941	ZSWIM7	protein_coding	2.5193	4.83852	5.97395e-06	0.000127448	22.7408	8.82802	14.3286	3.99654	4.86773	34.8731	30.5625	86.8826	51.4745	97.6681
ENSG00000129194	SOX15	protein_coding	4.03331	2.74379	5.99007e-06	0.000127555	1.05278	0.707297	0.728631	0.403422	0.402714	3.0095	17.4991	0.578224	22.2597	6.66095
ENSG00000243251	PGBD3	protein_coding	3.33636	3.11595	6.1027e-06	0.000129713	2.01105	0.360899	0.460362	0.530473	0.549077	11.4844	6.06712	7.53674	11.5242	1.41389
ENSG00000162627	SNX7	protein_coding	2.35143	4.56473	6.17504e-06	0.000130546	3.88362	8.36299	4.25193	5.30562	1.86578	15.6746	23.2594	17.349	25.6335	31.8841
ENSG00000135776	ABCB10	protein_coding	2.71107	3.99156	6.18104e-06	0.000130546	3.81266	1.58599	0.653584	0.619453	0.936101	24.0502	6.36734	5.99889	4.87463	2.81057
ENSG00000136068	FLNB	protein_coding	2.71038	5.46925	6.18726e-06	0.000130546	1.39767	2.6124	1.77278	0.620238	1.01205	14.8581	10.6867	14.5512	0.747968	8.30167
ENSG00000166979	C21orf63	protein_coding	3.94477	3.31572	6.32232e-06	0.000132907	0.694509	0.824098	1.08151	0.8483	0.67745	9.88532	24.8689	0.858259	1.41756	22.2034
ENSG00000120910	PPP3CC	protein_coding	3.4472	2.5198	6.94523e-06	0.000143898	0.404936	0.360546	0.286564	0.860525	0.509252	7.85466	8.02103	1.92166	6.47641	1.19212
ENSG00000197448	GSTK1	protein_coding	1.91565	5.1009	6.98872e-06	0.000144538	17.8346	10.4071	6.65315	12.8532	18.363	45.6893	47.0509	53.537	34.3535	55.2782
ENSG00000258838	RP11-123B3.6.1	protein_coding	3.21212	3.38715	7.0641e-06	0.000145835	1.53243	0.247091	0.31818	0.422801	0.534608	8.38163	4.21135	5.72333	7.62234	1.0072
ENSG00000108342	CSF3	protein_coding	5.21003	4.80992	7.24087e-06	0.000148949	0.913639	0.823505	0.907256	1.05031	1.05758	0.984135	1.01242	1.13451	17.3635	131.73
ENSG00000135899	SP110	protein_coding	3.69768	2.41698	7.28215e-06	0.000149265	0.737811	0.386655	0.62055	0.339313	0.311318	0.467024	4.2008	5.39389	6.28944	12.0111
ENSG00000021826	CPS1	protein_coding	3.5794	2.03867	7.38241e-06	0.00015105	0.0805121	0.267755	0.229051	0.104996	0.154902	3.77778	0.289809	2.44777	2.0984	1.22402
ENSG00000134686	PHC2	protein_coding	2.18932	4.87413	7.43194e-06	0.000151525	3.09735	4.39161	6.6535	2.20145	3.37074	28.8803	11.361	11.7831	7.50752	20.5584
ENSG00000186847	KRT14	protein_coding	4.23706	3.94526	7.49447e-06	0.000152529	1.1942	1.1138	1.5675	1.17989	1.19142	1.10149	77.171	13.1179	0.886357	20.5684
ENSG00000074800	ENO1	protein_coding	1.39318	7.45946	7.62585e-06	0.000154655	63.9625	42.1567	64.1919	51.8254	38.7079	135.794	131.691	111.042	106.158	137.933
ENSG00000125144	MT1G	protein_coding	3.42013	1.16581	7.73469e-06	0.000156311	0.428482	1.08608	1.51313	0.887235	0.472362	3.34994	8.55135	8.00524	10.6613	14.0879
ENSG00000197343	ZNF655	protein_coding	3.63508	1.96012	7.95952e-06	0.000159732	0.349038	0.261632	0.237303	0.303012	0.326649	0.773962	5.00514	3.11071	6.68745	0.769826
ENSG00000117597	DIEXF	protein_coding	2.57607	4.65262	7.98495e-06	0.000159963	3.09668	2.01904	2.86019	2.65214	1.41718	7.67792	14.8792	5.23739	33.0195	5.81061
ENSG00000219200	RNASEK	protein_coding	1.5255	6.78331	8.13723e-06	0.00016273	55.4473	83.9238	65.5794	87.7777	72.8491	240.444	155.744	192.979	162.742	252.709
ENSG00000115008	IL1A	protein_coding	3.89427	5.3861	8.26353e-06	0.000164683	2.47105	3.01671	2.66793	2.38618	2.13245	2.3075	114.129	2.38864	6.02134	50.5152
ENSG00000120675	DNAJC15	protein_coding	1.74766	6.50366	8.31257e-06	0.000165205	42.6537	12.3067	26.681	20.9704	18.7888	108.076	62.849	46.5757	115.522	61.3141
ENSG00000105137	SYDE1	protein_coding	3.84034	2.56321	9.22661e-06	0.000181053	0.193553	0.408684	0.133958	0.222506	0.207308	2.76646	0.571946	4.14592	0.567266	7.7132
ENSG00000214899	C17orf84	protein_coding	2.39868	4.05672	9.33077e-06	0.000182474	20.4108	13.9926	16.9012	5.58669	6.91534	49.78	62.7371	68.3297	43.6444	85.0833
ENSG00000213585	VDAC1	protein_coding	1.34836	7.51434	9.36035e-06	0.000182586	72.109	52.6782	57.6353	41.7945	62.6638	162.707	149.243	138.262	135.8	99.5692
ENSG00000148834	GSTO1	protein_coding	1.73067	6.39457	9.37314e-06	0.000182586	48.3601	31.2998	38.912	64.5285	53.5908	76.1363	179.493	186.611	105.5	192.615
ENSG00000173432	SAA1	protein_coding	3.6283	5.15805	9.65411e-06	0.000187205	9.78742	8.16275	9.1097	8.53563	8.36573	31.6768	372.492	5.93168	95.8053	12.8121
ENSG00000172380	GNG12	protein_coding	1.76674	6.26072	9.77923e-06	0.000189312	7.06712	9.88251	9.05648	6.89126	7.67526	25.6758	23.771	34.7766	8.93662	37.2061
ENSG00000099800	TIMM13	protein_coding	1.66855	6.00189	1.00337e-05	0.000193586	13.1482	16.4463	20.0272	20.0708	10.4877	48.4711	32.6029	47.5905	73.1666	40.0576
ENSG00000150938	CRIM1	protein_coding	3.19309	3.16571	1.00708e-05	0.000193977	0.199748	0.50371	0.396305	0.219423	0.253255	5.53969	2.80696	4.76689	0.907488	0.705541
ENSG00000164111	ANXA5	protein_coding	1.53618	7.35234	1.01165e-05	0.000194531	69.3631	50.0104	80.0611	52.7331	58.8097	162.302	163.891	226.786	76.8649	210.603
ENSG00000214265	SNURF	protein_coding	3.77135	2.67019	1.04174e-05	0.000199649	1.34619	0.892006	0.801597	1.24297	0.820049	5.26146	40.7681	6.98906	1.02323	11.9267
ENSG00000168404	MLKL	protein_coding	2.50766	4.47176	1.08366e-05	0.000206994	4.79005	2.87098	1.52228	2.6971	3.94881	19.1421	18.632	3.27515	21.1195	21.4353
ENSG00000108578	BLMH	protein_coding	2.10529	5.19047	1.10631e-05	0.000210273	6.21047	4.30164	2.86301	3.46989	12.3999	24.4161	20.8143	20.6636	37.9399	14.9612
ENSG00000168615	ADAM9	protein_coding	2.46797	3.96874	1.1499e-05	0.000217836	1.16467	1.19667	0.871808	2.17578	0.886362	7.24821	6.56161	8.92519	2.66401	8.70042
ENSG00000183287	CCBE1	protein_coding	3.84741	2.82417	1.18435e-05	0.000223626	0.668816	0.630236	0.441848	0.349483	0.558192	10.834	0.808504	9.48397	0.610963	14.4001
ENSG00000108590	MED31	protein_coding	1.93325	5.68294	1.18844e-05	0.000223665	6.21951	19.3697	18.6456	5.83663	16.0808	57.6312	35.1631	56.3286	64.1707	27.5444
ENSG00000137767	SQRDL	protein_coding	2.5593	4.50409	1.27881e-05	0.00023806	4.96867	3.28195	2.70164	5.75263	3.06221	5.63807	34.3318	16.836	14.9126	38.8786
ENSG00000133687	TMTC1	protein_coding	3.16011	3.31517	1.2828e-05	0.000238302	0.19925	0.134076	0.184302	0.640797	0.174316	4.01675	1.77712	2.00304	0.744713	2.96434
ENSG00000205362	MT1A	protein_coding	3.04195	1.36306	1.31748e-05	0.00024435	1.59046	1.22117	0.825566	1.82837	1.21677	4.5465	9.69329	13.6853	11.9863	12.9164
ENSG00000185567	AHNAK2	protein_coding	4.30932	3.20574	1.54764e-05	0.000284286	0.210129	0.133105	0.141794	0.0724684	0.0482275	0.190214	0.510672	4.50511	0.145164	5.64712
ENSG00000047936	ROS1	protein_coding	4.07484	2.88267	1.56446e-05	0.000286918	0.453899	0.317586	0.607246	0.360331	0.540913	12.7492	0.404269	25.3063	0.904646	1.63665
ENSG00000184232	OAF	protein_coding	2.96766	3.78474	1.67404e-05	0.000306037	2.19398	0.632454	1.69031	1.48622	0.729733	17.6565	5.45816	5.95196	1.93899	19.6229
ENSG00000131016	AKAP12	protein_coding	3.72212	3.94065	1.68524e-05	0.000307597	0.655557	0.323114	0.293616	0.228134	0.349046	5.80546	2.0754	14.6239	0.327694	0.396657
ENSG00000105991	HOXA1	protein_coding	3.86133	2.80779	1.73821e-05	0.000315761	0.515751	0.27	0.486752	0.377301	0.3874	0.938213	6.33862	5.97438	0.294461	13.6016
ENSG00000134874	DZIP1	protein_coding	3.90598	2.28003	1.88405e-05	0.00033904	0.212435	0.21046	0.143017	0.157109	0.166323	0.531447	3.44755	0.579444	8.33603	0.761892
ENSG00000161939	C17orf49	protein_coding	1.4239	6.5873	1.91465e-05	0.000342938	47.3026	32.9334	52.82	47.5538	33.6305	111.544	98.5568	73.6635	146.51	100.882
ENSG00000113448	PDE4D	protein_coding	3.12606	0.835345	2.05496e-05	0.000364661	0.196006	0.039474	0.0309902	0.0173541	0.0426788	0.403261	0.741146	0.902475	0.987888	0.237151
ENSG00000136717	BIN1	protein_coding	3.07329	0.99013	2.08717e-05	0.000369237	0.0379164	0.131007	0.275541	0.0435883	0.313285	1.44518	0.966367	1.7493	1.47638	1.0312
ENSG00000104368	PLAT	protein_coding	3.19567	3.34459	2.11706e-05	0.000373375	0.721051	1.11223	0.838464	0.572338	0.576936	7.55911	16.3758	6.73173	0.565465	3.11735
ENSG00000035862	TIMP2	protein_coding	2.27379	5.4871	2.15315e-05	0.000378579	2.63806	5.18229	5.19551	6.78128	5.03029	23.1475	18.2945	39.2539	3.23041	25.9697
ENSG00000118495	PLAGL1	protein_coding	2.95265	4.102	2.28256e-05	0.00040011	2.35089	0.811152	0.856024	1.47698	0.462005	17.1575	11.7764	1.73929	11.7618	1.98295
ENSG00000059378	PARP12	protein_coding	3.43146	1.78335	2.2914e-05	0.000401047	0.259269	0.158085	0.58582	0.192858	0.140014	1.24979	4.10673	5.65559	0.536378	2.3677
ENSG00000134762	DSC3	protein_coding	3.31005	4.25569	2.40194e-05	0.000419118	0.362151	0.643024	0.33678	0.624488	0.52642	14.6517	5.73535	0.364661	3.43058	0.718178
ENSG00000002586	CD99	protein_coding	1.84628	4.87778	2.4201e-05	0.00042101	16.6235	5.03979	16.7516	13.5954	18.2747	41.4389	54.4585	43.8111	41.6437	45.5982
ENSG00000132429	POPDC3	protein_coding	3.21602	2.76594	2.47842e-05	0.000429855	1.47698	0.783906	0.706606	1.36641	1.84022	20.2912	10.45	21.4235	2.3724	2.73783
ENSG00000111319	SCNN1A	protein_coding	2.34401	3.74275	2.51624e-05	0.000435756	1.45917	1.52071	2.08929	0.851173	1.01568	4.28686	8.26924	5.31498	4.71463	9.70147
ENSG00000186854	C2orf89	protein_coding	2.80142	2.68234	2.52712e-05	0.000436327	2.03978	2.89246	2.17851	3.23596	1.58371	8.34622	9.63012	14.8493	9.49186	18.4215
ENSG00000150764	DIXDC1	protein_coding	3.65552	3.0136	2.60375e-05	0.000446888	0.133512	0.438876	0.254322	0.129348	0.112496	2.64962	0.750749	3.77407	0.138929	5.39682
ENSG00000116141	MARK1	protein_coding	3.49719	2.73163	2.6672e-05	0.000455722	0.224867	0.367676	0.220947	0.209712	0.279125	2.98402	0.279592	5.61082	4.90731	0.516803
ENSG00000187240	DYNC2H1	protein_coding	3.27459	2.57725	2.68756e-05	0.000458521	0.644627	0.940577	0.203512	0.533174	0.529852	5.0807	0.4957	4.00234	9.92146	8.7884
ENSG00000136628	EPRS	protein_coding	1.40766	7.33255	2.70757e-05	0.00046125	66.2244	34.0741	47.2542	30.8889	33.7748	160.989	117.726	108.728	106.266	90.5975
ENSG00000115840	SLC25A12	protein_coding	3.18717	1.81533	2.87005e-05	0.000486766	0.254398	0.301878	0.59335	0.292746	0.187293	5.9327	1.44001	2.48011	4.5076	1.36025
ENSG00000120162	MOB3B	protein_coding	3.09356	4.1559	3.0548e-05	0.000515061	0.48793	0.487031	0.928666	0.467433	0.597264	4.52537	12.5619	0.428781	5.69969	0.884671
ENSG00000159840	ZYX	protein_coding	2.53229	3.6078	3.07135e-05	0.000517093	1.50849	0.69047	2.60945	2.47299	1.20682	7.44317	6.36978	9.33467	6.08719	16.2365
ENSG00000037965	HOXC8	protein_coding	2.82567	2.71728	3.13791e-05	0.000525989	0.498226	0.573817	0.323271	0.286378	0.714688	3.5606	3.83016	4.07044	4.30239	0.74102
ENSG00000189280	GJB5	protein_coding	4.01305	2.68527	3.29331e-05	0.000550433	0.542281	0.356889	0.804242	0.445286	0.640086	0.442907	23.5214	3.48897	14.5958	0.87787
ENSG00000152229	PSTPIP2	protein_coding	3.33615	2.54524	3.30891e-05	0.000552237	0.249153	0.560245	0.505	0.272784	0.217845	0.38438	2.91868	2.68474	3.29344	7.38114
ENSG00000170425	ADORA2B	protein_coding	2.47334	4.37449	3.37475e-05	0.000560784	1.57304	3.69308	4.64791	1.32148	7.49842	12.9713	24.2695	14.7539	36.7809	8.91279
ENSG00000125266	EFNB2	protein_coding	2.01947	5.68983	3.61734e-05	0.000596783	3.18663	6.9868	2.18097	6.97387	3.51062	31.984	11.5352	23.4139	6.34487	18.5101
ENSG00000116209	TMEM59	protein_coding	1.47662	6.30891	3.68611e-05	0.000606388	50.9847	46.6737	39.9169	18.9178	35.72	90.4642	112.883	84.0029	137.974	75.4476
ENSG00000133110	POSTN	protein_coding	3.87702	4.575	3.75613e-05	0.000616145	1.21529	1.26558	1.21154	0.978778	1.49882	25.3767	1.28356	61.8086	1.12362	0.98002
ENSG00000064393	HIPK2	protein_coding	2.72863	4.33198	3.94273e-05	0.000641265	0.530116	0.548956	0.342756	0.179083	0.207051	2.14239	1.97615	1.19273	0.330009	5.25371
ENSG00000075945	KIFAP3	protein_coding	1.94978	4.5576	4.03535e-05	0.000654478	4.26634	3.94511	5.72204	1.6284	2.65935	12.5329	15.3617	9.01046	13.7832	14.4236
ENSG00000027869	SH2D2A	protein_coding	3.85023	2.57041	4.09316e-05	0.000662919	0.479255	0.478372	0.364862	0.330568	0.703975	1.37001	0.424858	11.3011	17.698	1.70168
ENSG00000198818	SFT2D1	protein_coding	2.07093	5.04708	4.19406e-05	0.000678305	8.72378	6.191	11.6882	5.80695	23.323	50.8888	15.3502	67.2224	55.2185	35.3126
ENSG00000164318	EGFLAM	protein_coding	3.43061	2.05614	4.20935e-05	0.000679823	0.298388	0.321903	0.332608	0.358197	0.268313	1.65943	2.58291	0.633636	10.3103	0.960554
ENSG00000139211	AMIGO2	protein_coding	2.27398	5.83663	4.24494e-05	0.000684608	7.32988	4.26453	14.214	2.36919	7.24554	79.786	12.9897	25.0061	9.19842	34.1285
ENSG00000105996	HOXA2	protein_coding	3.7137	3.28172	4.57479e-05	0.0007338	0.711317	0.760721	0.580214	0.292044	0.979545	4.98663	2.984	33.3752	1.7231	0.633333
ENSG00000159593	NAE1	protein_coding	1.57753	5.57772	4.59888e-05	0.000736525	27.6062	33.4035	33.3627	29.503	23.2874	129.187	96.9972	69.0517	93.5151	36.604
ENSG00000125354	SEPT6	protein_coding	3.33838	2.81995	5.01028e-05	0.000793571	0.296065	0.244613	0.210641	0.729653	0.331756	0.270801	2.92165	6.80178	3.56472	5.0098
ENSG00000149313	AASDHPPT	protein_coding	2.10427	4.65022	5.32743e-05	0.000838031	3.56276	6.65178	1.79209	6.51682	3.07098	12.7723	10.5712	19.9635	21.3752	33.0536
ENSG00000182963	GJC1	protein_coding	3.49364	4.18528	5.42531e-05	0.000852262	0.288455	0.379679	0.427799	0.410558	0.428753	12.0022	0.395748	8.85695	0.396823	0.560357
ENSG00000173221	GLRX	protein_coding	2.58368	4.12072	6.04553e-05	0.000936895	1.38811	6.34044	3.1515	1.18493	4.49598	12.819	12.2731	9.59136	20.851	40.1025
ENSG00000185608	MRPL40	protein_coding	1.62551	6.70785	6.08248e-05	0.000941352	42.2566	91.945	53.8173	29.6619	29.0188	157.474	123.752	95.936	125.515	209.723
ENSG00000075239	ACAT1	protein_coding	2.20279	4.05936	6.09138e-05	0.000941462	14.2417	3.74593	4.94286	6.38644	6.39317	25.7829	50.5429	28.4862	36.9214	14.9677
ENSG00000138134	STAMBPL1	protein_coding	3.06214	3.09516	6.6294e-05	0.00101914	0.762144	0.498492	2.16852	0.36897	0.423271	3.16888	3.84506	10.4368	14.0102	1.55909
ENSG00000164038	SLC9B2	protein_coding	3.4506	1.74076	6.65665e-05	0.00102196	0.53666	0.567279	0.140429	0.206027	0.415323	1.79445	1.12503	15.6127	1.6574	1.2773
ENSG00000144824	PHLDB2	protein_coding	3.57857	3.81575	7.26307e-05	0.00110328	0.374673	0.558772	0.526531	0.337846	0.482364	18.7033	6.56711	1.07395	0.330143	0.478267
ENSG00000111799	COL12A1	protein_coding	3.09178	3.842	7.32949e-05	0.0011119	0.288272	0.866739	0.362683	0.257676	0.448861	10.0276	2.0064	7.43059	1.31818	0.355467
ENSG00000160789	LMNA	protein_coding	1.75558	5.05889	7.50766e-05	0.00113743	4.51101	8.90533	14.3674	3.77858	11.5066	29.5654	25.8708	30.6834	29.8755	26.5832
ENSG00000076356	PLXNA2	protein_coding	3.17287	2.71355	7.62599e-05	0.00115232	0.234162	0.191962	0.10636	0.195124	0.522232	4.30416	2.38906	1.6747	0.155574	1.41218
ENSG00000169604	ANTXR1	protein_coding	3.14476	1.21221	7.73901e-05	0.00116633	0.0952697	0.146041	0.378125	0.0932899	0.0600397	1.96719	0.667513	0.314643	0.298949	1.76092
ENSG00000100558	PLEK2	protein_coding	2.11191	4.42721	7.98227e-05	0.00119828	13.9535	12.2774	6.54106	2.43778	9.70783	27.3885	35.7769	24.9311	35.8264	57.6933
ENSG00000100994	PYGB	protein_coding	3.07133	3.12495	8.01069e-05	0.00119941	0.228527	0.662872	1.07309	0.505964	0.178719	1.11298	2.4667	1.22726	3.27443	9.23643
ENSG00000111897	SERINC1	protein_coding	1.32879	6.53206	8.04959e-05	0.00120367	17.2148	23.2117	14.8539	10.4705	17.4944	33.8843	36.6491	43.8867	41.6231	40.8089
ENSG00000137692	DCUN1D5	protein_coding	1.77137	5.54655	8.19219e-05	0.0012234	26.8889	7.83941	34.045	14.0072	20.093	34.9816	80.5785	92.3944	84.6259	34.4328
ENSG00000100003	SEC14L2	protein_coding	3.47037	1.23708	8.48186e-05	0.00126174	0.108997	0.4085	0.058527	0.122292	0.0581669	3.09588	0.454706	0.773406	0.519134	3.00711
ENSG00000114850	SSR3	protein_coding	1.32773	7.22032	9.06014e-05	0.00133739	90.8816	108.939	87.9602	63.5119	146.571	221.339	154.657	326.662	185.567	286.727
ENSG00000158710	TAGLN2	protein_coding	1.54721	6.11436	9.23593e-05	0.00135637	27.3662	15.1932	24.6232	31.2287	14.7419	61.4717	48.3359	57.2826	41.2305	101.392
ENSG00000165006	UBAP1	protein_coding	1.6894	5.89901	9.25435e-05	0.00135734	13.3056	3.19071	11.2208	16.8211	9.13465	33.0907	38.6983	21.1308	29.9456	39.8392
ENSG00000178695	KCTD12	protein_coding	2.88347	3.62578	9.44122e-05	0.00137947	0.337421	0.29043	0.584517	0.407315	1.05489	1.80648	3.6448	1.08945	11.4903	1.20768
ENSG00000253368	TRNP1	protein_coding	3.02531	4.07715	0.00010072	0.00146092	3.48198	4.1897	1.87092	1.6141	1.65405	60.771	25.1943	1.44206	4.33697	16.6322
ENSG00000162694	EXTL2	protein_coding	2.86792	2.76596	0.000104456	0.00150897	0.455002	0.440805	0.99609	0.298735	0.33929	3.0943	1.41628	4.41582	1.27687	8.1344
ENSG00000116729	WLS	protein_coding	3.28097	2.08957	0.000108077	0.00155542	0.313535	0.238319	0.366417	0.449822	0.28153	9.02481	3.75186	0.565616	3.03801	0.387498
ENSG00000164713	BRI3	protein_coding	1.55249	5.87849	0.000108462	0.00155901	37.6794	54.9449	29.8228	46.846	33.0069	116.944	103.506	92.7196	64.1403	184.629
ENSG00000253293	HOXA10	protein_coding	3.20801	3.33862	0.000109407	0.00156842	1.2081	0.785042	0.690537	0.723371	1.67078	6.29587	0.9441	1.63981	33.1814	11.2645
ENSG00000142871	CYR61	protein_coding	2.57057	6.16634	0.000109501	0.00156842	8.18513	7.0176	23.4407	6.90147	4.93168	75.5815	98.7102	102.486	8.83409	5.08707
ENSG00000154380	ENAH	protein_coding	1.81471	4.84903	0.00011061	0.00158001	3.79946	1.19848	3.26346	6.45534	1.7757	4.70001	7.47531	13.1052	8.94507	14.8657
ENSG00000133030	MPRIP	protein_coding	2.12494	4.27876	0.000111072	0.00158463	3.02631	2.16917	2.78243	1.18976	0.827817	4.40593	7.59893	8.91292	5.23804	10.9567
ENSG00000176597	B3GNT5	protein_coding	2.85797	1.15837	0.000111999	0.00159588	0.215307	0.223578	0.0814882	0.0743924	0.183119	0.655014	0.272712	1.6174	0.967362	0.80782
ENSG00000108679	LGALS3BP	protein_coding	2.19912	5.53348	0.000113325	0.00160681	6.66904	13.7238	2.78387	2.13747	13.5081	27.1136	77.694	33.2284	19.2256	15.161
ENSG00000180801	ARSJ	protein_coding	3.46416	3.33052	0.000114627	0.00162327	0.337299	1.11304	4.00462	0.320384	0.242674	19.1476	2.14535	0.946752	9.03202	27.4523
ENSG00000102024	PLS3	protein_coding	2.52305	3.6451	0.000116347	0.00164156	2.30345	0.545744	0.656313	1.80002	0.53105	9.55415	10.7655	6.99156	4.25798	2.07985
ENSG00000108602	ALDH3A1	protein_coding	3.90355	2.86206	0.000116886	0.00164436	0.543848	0.306045	0.41101	0.597886	0.653802	0.616467	21.722	0.670237	0.543929	11.3725
ENSG00000197965	MPZL1	protein_coding	1.79691	5.4674	0.000116974	0.00164436	8.97545	4.41841	22.5829	4.40961	3.30819	38.814	23.8038	27.3422	8.8273	26.8446
ENSG00000100034	PPM1F	protein_coding	3.36262	2.22251	0.00011915	0.0016668	0.290677	0.111593	0.117354	0.154703	0.123444	2.30302	0.59649	0.0768683	1.24407	3.13533
ENSG00000142669	SH3BGRL3	protein_coding	1.5716	6.62927	0.000122838	0.00171026	27.0085	41.0689	34.0055	56.7997	50.6783	125.385	160.206	84.7928	49.2657	174.434
ENSG00000134369	NAV1	protein_coding	2.81075	4.42066	0.000122852	0.00171026	0.327983	0.272362	0.399458	2.55707	0.537796	8.24715	4.44587	3.39926	0.257118	1.17743
ENSG00000173193	PARP14	protein_coding	3.33346	2.3077	0.000125583	0.00174544	0.112757	0.117014	0.0957681	0.169483	0.207731	3.64185	1.94339	0.106641	0.252591	1.00804
ENSG00000087053	MTMR2	protein_coding	2.39486	3.36234	0.000125682	0.00174544	0.48713	0.501091	1.1737	1.44669	0.641575	4.86688	3.1109	2.54819	7.41867	3.17331
ENSG00000168528	SERINC2	protein_coding	2.5726	3.58399	0.000129998	0.00179669	1.76867	0.540557	3.15786	0.575947	2.30355	6.80222	12.2779	2.34953	10.7524	12.6056
ENSG00000123130	ACOT9	protein_coding	1.7112	4.78839	0.000138039	0.0018919	9.43372	9.86847	5.3735	5.65535	7.52987	35.1577	22.6449	19.7942	12.6688	23.6952
ENSG00000143222	UFC1	protein_coding	1.29833	5.85586	0.000139023	0.00190105	35.3622	46.4055	43.6085	34.4487	36.145	119.609	87.8022	117.691	70.9878	70.6005
ENSG00000119632	IFI27L2	protein_coding	2.33478	5.95894	0.000139036	0.00190105	28.2715	53.5888	14.5627	13.6545	82.7535	31.5927	208.743	96.8282	207.216	337.567
ENSG00000103257	SLC7A5	protein_coding	1.79419	6.38234	0.000140527	0.00191914	21.974	6.05564	6.18262	7.03592	5.0197	16.4426	54.1553	41.821	21.1771	17.1987
ENSG00000185068	GTF2H5	protein_coding	1.51639	7.01043	0.000142255	0.00193584	48.7061	50.179	14.9231	26.5763	20.4075	84.6784	61.7451	77.1603	98.0335	109.771
ENSG00000011422	PLAUR	protein_coding	3.05598	3.31784	0.00015116	0.00204636	3.11493	0.327316	0.667149	2.83393	0.395266	20.6344	5.58804	2.30565	16.3999	12.999
ENSG00000251201	TMED7-TICAM2	protein_coding	3.37469	2.3142	0.000152579	0.0020617	0.302342	0.232142	0.251101	0.208542	0.222054	2.32395	0.692399	9.29795	0.567982	0.541721
ENSG00000123240	OPTN	protein_coding	2.64051	4.03774	0.00015599	0.00210039	1.23898	1.87261	1.0841	1.57769	4.45056	10.1378	11.7301	16.868	0.895853	17.6721
ENSG00000163931	TKT	protein_coding	1.42869	6.46779	0.000156985	0.00210971	23.7547	21.6458	20.1881	14.5451	26.7421	53.3211	87.0323	40.4362	25.2907	64.9294
ENSG00000162512	SDC3	protein_coding	2.684	1.86784	0.00015901	0.00213106	0.123166	0.156038	0.340972	0.0802343	0.0565366	0.95845	1.26474	0.888429	0.407386	1.06074
ENSG00000173674	EIF1AX	protein_coding	1.32873	6.49938	0.000160806	0.00215013	18.1948	10.1224	13.2965	17.7695	11.0414	21.0399	33.2547	41.6894	42.2446	20.3195
ENSG00000139131	YARS2	protein_coding	2.09784	5.12414	0.000164853	0.00219855	17.8254	13.1721	20.9238	8.80421	14.9619	30.5589	68.0165	18.2751	149.333	26.9373
ENSG00000180667	YOD1	protein_coding	2.86576	3.59578	0.00016522	0.00219892	1.08136	0.350274	0.45606	0.271931	0.263698	2.28619	0.805089	10.5606	2.63161	0.689279
ENSG00000137273	FOXF2	protein_coding	3.29608	2.05385	0.000167651	0.00222854	0.287984	0.276397	0.398627	0.165531	0.6169	2.19529	5.21231	0.263618	7.77709	0.815853
ENSG00000165046	LETM2	protein_coding	2.51185	4.13194	0.000168526	0.00223516	1.85879	1.29233	4.66194	12.2042	1.47981	41.3635	20.9643	20.0217	16.7195	23.7819
ENSG00000171763	SPATA5L1	protein_coding	2.68993	3.31252	0.000174095	0.00229315	5.09294	1.29996	2.6021	1.03734	2.91132	17.8837	11.3394	8.53034	37.4769	3.33302
ENSG00000117859	OSBPL9	protein_coding	1.63547	4.90863	0.000186078	0.00243149	7.11849	5.02627	2.81454	5.03876	4.14588	13.69	20.4562	19.3846	9.99854	8.69607
ENSG00000159199	ATP5G1	protein_coding	1.31872	7.35943	0.000191464	0.00249336	138.606	186.827	141.15	129.197	209.215	214.272	467.061	306.928	401.23	495.201
ENSG00000144959	NCEH1	protein_coding	2.57363	3.48549	0.000192353	0.00250076	0.609888	0.303318	0.805834	0.302756	1.79426	1.92835	4.43897	4.99412	1.6714	7.83794
ENSG00000130340	SNX9	protein_coding	1.67547	5.79926	0.00019263	0.00250076	8.37284	2.57366	9.5303	6.74376	9.21968	26.4439	36.4338	19.8277	7.04905	19.6516
ENSG00000197747	S100A10	protein_coding	1.47911	10.7705	0.000192684	0.00250076	762.504	1163.92	891.998	2104.22	1033.1	3369.12	2518.21	2464.52	2111.05	5458.13
ENSG00000169926	KLF13	protein_coding	2.73822	2.74748	0.000193012	0.00250219	2.68085	3.91094	1.16404	1.80803	0.746824	18.4265	6.75664	4.61806	9.69699	24.9789
ENSG00000160255	ITGB2	protein_coding	3.05897	2.53665	0.000193382	0.00250394	0.197309	0.302993	0.35498	0.181459	1.13515	1.24087	1.07863	3.78568	1.96836	8.51329
ENSG00000166311	SMPD1	protein_coding	3.64906	2.24106	0.000194081	0.00250436	0.0956209	0.208709	1.10262	0.167839	0.166366	1.99543	3.21808	5.04581	0.107512	9.50245
ENSG00000137575	SDCBP	protein_coding	1.5163	5.35329	0.000195286	0.00251466	11.3249	7.24738	11.3139	7.22008	10.6202	21.0579	15.3288	29.6738	45.0573	21.2869
ENSG00000130066	SAT1	protein_coding	1.88599	5.91339	0.000199294	0.0025634	16.1831	41.5306	29.2579	18.649	34.1236	194.899	82.9899	94.4962	15.6411	112.619
ENSG00000104904	OAZ1	protein_coding	1.13728	9.23387	0.000200892	0.00257819	404.989	366.711	348.872	351.45	219.741	742.641	581.394	806.942	628.071	761.102
ENSG00000197576	HOXA4	protein_coding	2.90348	3.41071	0.000204273	0.00260992	3.43817	0.985856	4.01871	1.32849	0.70726	10.6723	3.60326	23.0693	2.71355	30.6076
ENSG00000114999	TTL	protein_coding	2.20321	4.11206	0.000209659	0.00267525	1.26459	1.91569	1.644	0.956073	1.02499	7.5339	3.37073	11.7386	6.84013	1.05863
ENSG00000114779	ABHD14B	protein_coding	2.25978	3.29814	0.000209851	0.00267525	2.12764	2.75614	1.75235	0.51899	2.21624	13.1965	4.76818	7.47607	8.36307	8.60672
ENSG00000099875	MKNK2	protein_coding	1.81933	4.2384	0.000210306	0.00267809	2.7527	3.53267	4.41019	3.83985	3.22789	16.4167	9.61913	6.69409	10.9028	15.3061
ENSG00000146648	EGFR	protein_coding	2.30471	4.2891	0.000217298	0.0027634	0.621498	1.58592	1.74862	0.450308	1.10147	4.56316	15.6213	2.56488	1.84169	3.76906
ENSG00000100225	FBXO7	protein_coding	1.46976	4.97321	0.000217513	0.0027634	7.58715	7.31064	7.80216	7.13875	9.2472	19.4648	16.5056	26.9836	15.9317	25.5933
ENSG00000038274	MAT2B	protein_coding	1.57771	4.96466	0.000217967	0.0027634	8.43557	9.28278	7.58278	7.44574	5.32569	17.713	17.5575	26.5046	33.5343	13.0104
ENSG00000066379	ZNRD1	protein_coding	1.96516	5.8009	0.000218741	0.00277016	29.7858	25.8869	20.9987	30.5759	30.8879	30.1218	55.0883	52.0589	269.727	89.5064
ENSG00000197375	SLC22A5	protein_coding	2.06126	4.55093	0.000221765	0.0027992	1.85158	1.91472	3.22279	2.01081	1.41052	16.2017	5.56163	11.0696	1.41521	7.74995
ENSG00000143776	CDC42BPA	protein_coding	2.0952	4.49217	0.000222325	0.00280012	1.2543	0.38496	0.574205	1.35595	1.007	3.81872	3.58287	3.74948	0.964997	6.31092
ENSG00000137819	PAQR5	protein_coding	3.16969	2.08858	0.000223177	0.00280779	0.290607	0.180466	0.128062	0.17787	0.14024	3.01309	0.283997	0.254173	3.67934	0.592167
ENSG00000072195	SPEG	protein_coding	3.36331	2.0756	0.000224003	0.00281509	0.188445	0.51401	0.564349	0.0182436	0.407102	3.49769	2.18066	3.18461	0.119834	5.81338
ENSG00000044459	CNTLN	protein_coding	3.47372	1.85272	0.000226122	0.00283597	0.199471	0.0976155	0.098884	0.312389	0.0861073	0.476641	2.22397	5.96484	0.648816	0.108483
ENSG00000243414	TICAM2	protein_coding	3.34618	2.27954	0.000226562	0.00283685	0.321711	0.247014	0.255274	0.221901	0.236279	2.47283	0.736756	9.19412	0.292553	0.448773
ENSG00000205403	CFI	protein_coding	3.56913	2.31894	0.000226721	0.00283685	0.330825	0.545245	0.325348	0.335503	0.290769	16.351	1.36436	3.75406	0.25931	0.536474
ENSG00000130813	C19orf66	protein_coding	4.07422	2.89222	0.000232537	0.00290016	0.246239	0.226879	0.869153	0.226459	0.452123	0.656976	0.65487	2.81305	0.247433	25.0575
ENSG00000158856	EPB49	protein_coding	2.90377	1.90249	0.000235669	0.00292968	0.397517	0.507371	0.170747	0.400646	0.199546	4.42316	4.09187	0.627983	2.6245	0.616677
ENSG00000026508	CD44	protein_coding	2.37619	4.17913	0.000236666	0.0029389	1.76922	8.93844	6.26518	1.3707	1.90475	7.60432	22.1626	24.9244	9.93961	35.0276
ENSG00000166012	TAF1D	protein_coding	1.65233	5.18553	0.000239083	0.00296571	11.4571	19.6728	12.1774	11.3222	26.2002	53.9396	34.4933	48.7229	81.2197	24.0744
ENSG00000134046	MBD2	protein_coding	1.25571	6.25166	0.000257352	0.00317521	8.31586	8.69203	5.86044	9.21844	12.0925	17.6216	20.3918	23.8369	19.0711	19.5233
ENSG00000204856	C12orf24	protein_coding	2.01568	4.57642	0.000263151	0.00323288	22.5239	4.94906	5.99684	3.61588	6.50917	38.789	23.032	18.8995	52.9472	26.9049
ENSG00000119640	ACYP1	protein_coding	2.07228	4.95219	0.000265391	0.00325692	34.6068	6.41112	25.0123	3.84727	27.1074	104.206	31.4674	130.785	56.9519	56.3967
ENSG00000010219	DYRK4	protein_coding	2.72779	2.67169	0.000266367	0.00326541	3.06141	1.56162	1.34892	1.84709	0.679286	18.1826	4.72697	2.15629	9.52941	16.8425
ENSG00000133104	SPG20	protein_coding	2.03263	4.27338	0.000278829	0.00340367	3.62167	1.11129	2.75838	0.952194	1.73269	9.85354	5.09683	2.71537	6.55274	11.9859
ENSG00000164070	HSPA4L	protein_coding	2.01628	3.54107	0.000280477	0.00342015	2.60896	1.19101	1.24815	1.324	0.669833	5.70417	4.2012	10.2081	5.75484	3.07626
ENSG00000104419	NDRG1	protein_coding	3.20915	3.95228	0.000286008	0.0034839	0.813581	1.14839	0.89528	0.658457	1.94884	1.92583	32.2549	1.11711	0.731191	11.4726
ENSG00000047315	POLR2B	protein_coding	1.38335	6.04793	0.000288584	0.00350785	10.7527	10.11	9.09751	8.97859	13.0537	29.5971	14.3357	36.3071	14.1839	33.7911
ENSG00000118515	SGK1	protein_coding	2.71137	2.24827	0.000293433	0.00355926	0.805694	0.177415	0.218929	0.759129	0.350644	1.59426	4.47364	5.84634	1.51129	1.39838
ENSG00000137801	THBS1	protein_coding	2.24232	4.77907	0.000295457	0.00358004	6.05913	1.54403	3.43836	0.783013	2.11837	20.9859	9.00066	12.3375	1.05958	11.1501
ENSG00000160207	HSF2BP	protein_coding	2.9185	3.09872	0.0002965	0.0035889	0.509882	1.50885	0.918953	1.12346	2.20994	18.044	2.58963	6.301	0.747183	15.8894
ENSG00000158164	TMSB15A	protein_coding	2.794	3.02964	0.000307234	0.00370478	3.21806	0.882453	3.34083	6.16574	1.40684	28.0357	3.39619	11.2781	41.5757	15.1077
ENSG00000064042	LIMCH1	protein_coding	2.48837	3.32045	0.000307362	0.00370478	0.267929	0.286633	0.775656	0.672263	0.992697	9.73119	2.01507	4.20737	2.38676	1.47051
ENSG00000135778	NTPCR	protein_coding	1.60321	5.25159	0.000309754	0.0037297	17.3795	13.6588	20.6667	23.3536	11.3906	54.3351	64.3526	29.7577	25.1307	74.7301
ENSG00000136114	THSD1	protein_coding	3.31994	2.8047	0.000323103	0.00387017	0.557402	0.641971	0.707261	0.284793	0.369581	0.501626	11.221	0.374177	10.502	1.2282
ENSG00000161011	SQSTM1	protein_coding	1.40662	6.54384	0.000323907	0.00387576	27.6316	25.1562	26.2996	12.2521	26.4076	90.589	26.9902	91.484	35.5652	52.3215
ENSG00000120889	TNFRSF10B	protein_coding	2.3856	3.61478	0.00032667	0.00390071	2.09605	1.27551	1.58947	0.949362	0.64324	6.98571	15.5639	2.22831	1.84263	12.1952
ENSG00000168092	PAFAH1B2	protein_coding	1.63985	4.54238	0.000327182	0.00390277	1.6992	3.53789	2.78099	2.71556	3.18579	6.43241	7.4115	14.0969	8.85756	9.99979
ENSG00000152056	AP1S3	protein_coding	2.50979	1.10207	0.000330352	0.0039365	0.42333	0.152069	0.384088	0.240991	0.152612	2.19409	2.19909	1.44949	1.22801	0.508912
ENSG00000082014	SMARCD3	protein_coding	3.158	1.82926	0.000335642	0.00399126	0.422605	0.833901	1.29853	0.301803	0.22865	3.93651	4.54732	0.291379	4.63129	9.01429
ENSG00000162614	NEXN	protein_coding	3.49392	2.71345	0.000341175	0.00404034	0.370995	0.706172	0.347616	0.718815	0.661595	19.3896	11.1572	0.696502	0.650629	0.463716
ENSG00000116717	GADD45A	protein_coding	3.29177	3.56637	0.000346064	0.00409402	1.74048	1.14328	1.95681	2.21907	0.895227	2.76959	20.3315	1.93377	0.913336	42.8629
ENSG00000111145	ELK3	protein_coding	2.0278	3.6837	0.000348211	0.00411518	1.80575	1.15002	1.58368	2.21199	0.913045	10.3164	5.51517	4.70907	2.8627	6.11014
ENSG00000138768	USO1	protein_coding	1.55187	4.8127	0.000349673	0.00412399	3.67249	6.40282	2.77393	4.3842	5.32838	15.4832	16.3172	9.19105	9.86453	12.8999
ENSG00000143815	LBR	protein_coding	1.86227	4.77087	0.000351633	0.00414285	3.69274	2.50028	4.28913	1.87776	4.09201	12.1589	4.29745	26.3547	9.27637	4.5879
ENSG00000003436	TFPI	protein_coding	2.66299	3.71373	0.000359253	0.00422397	0.773448	0.889646	1.229	11.7286	0.60091	5.05174	5.20531	9.1313	12.6381	23.8786
ENSG00000023909	GCLM	protein_coding	1.94305	4.57816	0.000362225	0.00425023	1.97391	1.03523	2.72231	0.68738	4.40379	9.78527	3.62676	10.6924	10.3295	5.8115
ENSG00000164323	KIAA1430	protein_coding	1.79793	4.52932	0.000363571	0.00426168	3.21623	2.02396	3.2607	3.28062	2.06531	2.74233	5.61926	16.2975	14.1185	12.5589
ENSG00000169499	PLEKHA2	protein_coding	2.45844	2.82396	0.000364909	0.004273	0.183698	0.258584	0.300186	0.688283	0.46846	1.04409	2.95162	3.61348	0.837488	1.8041
ENSG00000170385	SLC30A1	protein_coding	2.22191	4.56914	0.000367698	0.00430128	3.12571	0.574223	2.15003	0.66134	1.53162	13.6495	10.391	2.48559	1.56561	6.80157
ENSG00000176171	BNIP3	protein_coding	2.559	2.78226	0.000373717	0.00436725	1.94047	0.752666	1.74573	3.32889	0.706149	4.00955	9.06098	10.6824	4.87169	18.17
ENSG00000086696	HSD17B2	protein_coding	3.87798	3.02453	0.000383009	0.00444422	0.461124	0.650883	0.748675	0.534089	0.487087	0.955949	40.8211	0.939889	0.731622	0.893007
ENSG00000187134	AKR1C1	protein_coding	3.26247	2.98519	0.000387525	0.00449208	0.36623	0.336324	0.284577	1.47273	0.180769	0.948818	8.31012	3.19873	0.466909	11.807
ENSG00000010803	SCMH1	protein_coding	3.04178	1.60825	0.000389859	0.00451005	0.442395	0.188325	0.334474	0.128537	0.15783	2.2623	3.33994	1.58459	0.0271964	2.69042
ENSG00000162885	B3GALNT2	protein_coding	2.11552	3.55652	0.000393231	0.00454448	1.52084	0.812766	1.31764	1.49837	1.12274	10.6094	1.5376	3.16539	16.4335	4.8533
ENSG00000125877	ITPA	protein_coding	1.6177	6.02951	0.000403872	0.0046581	45.2157	31.7908	31.6507	40.6495	26.9294	62.6728	95.6836	96.1055	33.7096	206.847
ENSG00000155254	MARVELD1	protein_coding	2.40339	3.10897	0.000405258	0.0046694	0.567278	1.54839	0.744552	0.44438	1.59882	2.21406	11.7759	6.43789	3.06489	2.64913
ENSG00000213977	TAX1BP3	protein_coding	1.38771	7.14277	0.000406808	0.00467789	41.3934	97.0154	71.8584	43.379	36.112	118.618	221.573	206.747	88.2822	96.0595
ENSG00000162704	ARPC5	protein_coding	1.21325	7.07956	0.000409378	0.00469804	40.7961	38.6423	48.9119	43.9733	44.1236	133.503	56.9444	114.623	54.5073	110.906
ENSG00000113580	NR3C1	protein_coding	1.93299	4.63474	0.000413107	0.00473611	2.0147	4.62123	0.80643	0.655675	4.436	8.08882	9.12597	8.65829	13.0402	6.627
ENSG00000134049	IER3IP1	protein_coding	1.2609	7.03071	0.000424827	0.00484632	76.6189	51.8359	74.7592	35.118	32.7952	178.704	78.5412	157.349	93.8343	104.333
ENSG00000139668	WDFY2	protein_coding	3.45504	1.84679	0.000435315	0.00495612	0.390465	0.262329	0.912064	0.0748124	0.11949	14.0496	1.15872	1.14377	0.326965	2.47047
ENSG00000145860	RNF145	protein_coding	2.11178	3.42849	0.000436093	0.00496007	1.7958	1.25038	0.988251	2.51168	1.32645	9.96706	2.52544	7.27123	8.70369	4.86394
ENSG00000145907	G3BP1	protein_coding	1.40805	5.09209	0.000438122	0.00497823	5.90115	4.78179	5.02315	4.52068	5.55262	18.8515	9.36386	15.5383	17.2414	6.49199
ENSG00000185340	GAS2L1	protein_coding	2.07284	3.85607	0.000439885	0.00499332	5.48968	0.825922	2.33612	0.710684	2.42911	9.28378	8.79602	12.5251	7.4234	7.70603
ENSG00000178921	PFAS	protein_coding	1.98043	4.51514	0.00044699	0.00505402	4.24172	1.35757	3.61072	1.14512	1.21932	3.63847	7.48752	9.5195	16.4738	4.49633
ENSG00000180773	SLC36A4	protein_coding	2.43851	2.54022	0.000448674	0.00506428	1.48646	0.35762	0.304086	0.278811	0.879673	2.23486	2.89041	1.64289	4.82082	1.45985
ENSG00000116957	TBCE	protein_coding	2.42204	4.55463	0.000455569	0.00513587	2.90982	2.91368	4.64194	1.39567	10.5065	26.9792	2.41039	7.11963	32.9274	32.2066
ENSG00000176225	RTTN	protein_coding	2.58336	2.59079	0.000466088	0.00524417	0.228426	0.0571919	0.489261	0.147347	0.346475	0.481747	2.56384	0.748743	2.03337	1.2124
ENSG00000117519	CNN3	protein_coding	2.04817	3.65155	0.00046844	0.00526548	1.79446	1.91135	5.01516	3.64253	0.877307	13.6736	8.45821	12.426	10.3644	6.89167
ENSG00000071242	RPS6KA2	protein_coding	3.32355	2.45437	0.000474396	0.00532202	0.101908	0.22263	0.158508	0.0800476	0.291	0.948645	0.406704	0.916207	0.0747063	5.53885
ENSG00000070423	RNF126	protein_coding	2.95024	2.13345	0.000476084	0.00533056	0.89757	0.283376	1.66024	0.544732	0.527064	1.75802	1.06019	2.54243	16.1044	5.51938
ENSG00000158864	NDUFS2	protein_coding	1.20055	5.77802	0.000487389	0.00544125	29.9874	35.4429	34.007	19.3608	29.3355	70.6448	59.5042	66.132	75.0165	50.3424
ENSG00000164741	DLC1	protein_coding	2.98757	3.00781	0.000490127	0.00546651	0.403275	1.28885	0.363896	0.352524	0.332241	11.0636	1.51542	6.52617	0.445929	0.335632
ENSG00000060138	CSDA	protein_coding	1.40984	5.76577	0.000494887	0.00551425	38.2543	14.9053	22.0674	34.8013	11.947	66.876	56.1458	45.4121	63.0222	63.7128
ENSG00000116133	DHCR24	protein_coding	1.52416	5.54657	0.00050179	0.00556421	7.73328	3.61077	10.6141	2.79475	8.42256	15.4085	28.6338	9.83604	19.7447	14.1858
ENSG00000174705	SH3PXD2B	protein_coding	2.92083	3.47077	0.000502321	0.00556473	1.9733	6.40436	3.25021	2.7604	4.98902	84.0893	13.5842	8.90697	0.95668	38.2019
ENSG00000198825	INPP5F	protein_coding	2.41083	2.86094	0.000519224	0.00572441	0.508587	3.86867	0.760583	0.815175	0.351318	2.89656	4.73033	2.1311	11.1254	1.88769
ENSG00000198142	ANKRD57	protein_coding	1.72414	5.80451	0.000520957	0.00573252	7.62516	3.01396	7.98633	3.89015	6.56541	19.5188	21.074	40.3931	4.87384	6.69789
ENSG00000132507	EIF5A	protein_coding	1.26701	5.72263	0.000537037	0.00588132	31.3393	18.5154	21.4952	25.3126	21.88	46.9096	42.0754	70.1561	38.1856	70.5309
ENSG00000136010	ALDH1L2	protein_coding	3.19292	2.70739	0.000540029	0.00590846	0.463646	0.161815	0.102101	0.0915256	0.0558939	2.62296	1.79043	0.21394	0.082355	2.72253
ENSG00000116906	GNPAT	protein_coding	1.624	4.46282	0.00055893	0.0060748	10.1096	5.06733	5.67091	6.74204	6.58273	29.3248	21.6815	21.6653	9.43232	17.9735
ENSG00000137714	FDX1	protein_coding	1.49179	5.88845	0.000559487	0.00607511	10.4774	8.44689	8.83763	7.15152	14.9993	34.8802	19.3382	8.27213	37.7945	30.1645
ENSG00000164611	PTTG1	protein_coding	1.91506	7.4575	0.00056132	0.00608926	125.205	27.4304	52.8063	50.2516	233.772	559.824	186.631	629.38	323.296	87.2845
ENSG00000157077	ZFYVE9	protein_coding	3.04198	1.32054	0.000568268	0.00615303	0.108781	0.0804653	0.27043	0.0598843	0.0320702	0.0540172	0.758911	1.29086	0.355252	1.77484
ENSG00000086062	B4GALT1	protein_coding	1.94679	4.74481	0.000577521	0.00624147	5.21693	2.64038	1.35538	1.65167	3.0077	11.2117	8.31348	4.917	2.98943	20.405
ENSG00000112697	TMEM30A	protein_coding	1.3077	5.62659	0.000586953	0.00632556	8.93261	5.66742	6.38815	6.69757	7.56278	18.3076	11.486	25.874	8.66425	19.4255
ENSG00000148672	GLUD1	protein_coding	1.49083	5.84901	0.000588081	0.00633178	13.9995	13.1515	12.1331	15.0763	8.30199	49.5651	50.0209	17.4466	15.0709	28.3589
ENSG00000159176	CSRP1	protein_coding	2.08446	4.10675	0.000589218	0.00633809	3.42286	3.30183	1.55702	2.35222	1.91711	12.0619	2.13404	12.7234	8.44987	18.263
ENSG00000166130	IKBIP	protein_coding	2.43211	2.9605	0.00059428	0.0063806	2.65828	0.686253	1.77882	0.717139	0.760082	21.287	4.8936	3.93043	2.1542	2.8128
ENSG00000119574	ZBTB45	protein_coding	3.27922	1.76259	0.000599473	0.00643036	0.268009	0.463006	0.278233	0.2054	0.0820158	4.38399	0.0989953	1.07946	0.448847	5.82103
ENSG00000119185	ITGB1BP1	protein_coding	1.33803	6.76903	0.000601579	0.00644693	36.3115	46.0396	61.7988	71.9998	84.4688	135.88	115.691	78.7552	222.587	180.935
ENSG00000071967	CYBRD1	protein_coding	2.73553	2.77217	0.00060375	0.00646418	0.440998	0.1699	0.403148	1.76612	0.309001	6.99393	1.67129	8.87647	1.32429	1.40697
ENSG00000147100	SLC16A2	protein_coding	2.5287	4.46094	0.000604703	0.00646835	1.04556	0.551922	0.587953	3.13012	1.35984	6.49662	9.94473	3.49341	0.601924	16.1432
ENSG00000128045	RASL11B	protein_coding	3.22426	2.1884	0.000619108	0.00660401	0.188734	0.347791	0.313496	0.477327	0.970307	0.215808	12.0883	4.89272	3.46111	0.556069
ENSG00000137975	CLCA2	protein_coding	3.64913	3.21493	0.000621528	0.00662368	0.54943	0.500924	0.270745	0.247341	0.376081	0.350635	20.2209	0.375563	0.401279	0.598451
ENSG00000164086	DUSP7	protein_coding	2.72317	2.26814	0.000625282	0.00665136	0.276972	0.294456	0.707787	0.269419	0.410754	1.3602	2.90392	0.444665	6.31561	0.989875
ENSG00000185022	MAFF	protein_coding	2.66281	3.39145	0.000633741	0.00672985	1.20386	1.82436	2.26936	0.437037	0.407185	17.4183	2.45742	7.13404	0.795856	9.22638
ENSG00000065618	COL17A1	protein_coding	3.31562	4.16205	0.000640906	0.00679435	1.87824	2.03442	1.79039	1.85353	1.95247	1.67646	83.6137	2.75107	2.32849	1.63702
ENSG00000161010	C5orf45	protein_coding	1.36191	5.9961	0.000641088	0.00679435	35.1008	34.2291	33.5078	17.4697	36.3547	116.017	35.6186	109.586	48.1914	64.2119
ENSG00000123684	LPGAT1	protein_coding	2.00776	3.1579	0.000663331	0.00699783	0.536181	0.364397	0.560137	0.487776	0.374057	2.68952	2.25001	3.17838	1.10179	0.828564
ENSG00000148841	ITPRIP	protein_coding	3.23773	2.42368	0.000669601	0.00703815	0.587716	0.985608	0.667856	0.425311	0.497633	16.5458	10.5038	0.228281	0.515416	0.912747
ENSG00000186522	SEPT10	protein_coding	2.34379	1.93209	0.000682227	0.00716432	1.08081	0.270379	1.26561	0.322904	0.342441	1.27253	2.01633	4.03038	4.55229	1.44864
ENSG00000164332	UBLCP1	protein_coding	1.49256	4.9226	0.00070446	0.00738431	11.2445	7.73615	4.81582	9.47098	9.66336	21.6414	36.8052	27.8339	18.5049	12.0273
ENSG00000163382	APOA1BP	protein_coding	1.06999	6.57089	0.000706629	0.00739356	69.6933	77.1951	79.622	59.8983	69.6226	124.572	171.344	145.693	161.404	110.102
ENSG00000135631	RAB11FIP5	protein_coding	2.78233	2.57646	0.000712459	0.00744102	1.29758	0.140105	0.252579	0.442845	0.130294	1.0046	1.03348	3.65247	2.01184	6.27224
ENSG00000180376	CCDC66	protein_coding	2.60595	2.42198	0.000717822	0.00747666	1.31561	0.381832	1.18651	0.395692	0.625013	15.4366	0.9355	3.30174	6.49079	1.63091
ENSG00000157514	TSC22D3	protein_coding	1.91704	4.21518	0.000720615	0.00749896	4.72637	5.00948	3.30805	1.14428	4.92812	14.442	27.1921	13.6133	9.30093	4.54874
ENSG00000117335	CD46	protein_coding	1.64929	5.29056	0.000731652	0.00760006	7.22931	4.87358	9.75669	1.61377	10.8113	19.4591	19.0014	36.5295	9.0936	16.0625
ENSG00000188243	COMMD6	protein_coding	1.15078	8.09735	0.000737963	0.0076587	275.429	425.028	244.964	285.812	232.713	620.66	830.428	374.768	629.965	632.919
ENSG00000153250	RBMS1	protein_coding	1.35485	5.14428	0.000739947	0.00767236	9.99983	17.5732	11.3367	6.57247	15.8787	28.7917	27.2691	35.1784	24.1753	29.829
ENSG00000112096	SOD2	protein_coding	1.56641	5.02118	0.000743539	0.00770266	21.2217	6.74835	9.38237	20.6113	12.629	41.6662	64.6707	14.256	33.8207	41.7013
ENSG00000050327	ARHGEF5	protein_coding	2.03938	3.9862	0.000746279	0.00772409	2.07798	1.53414	5.08891	0.918778	0.709275	4.16318	8.11833	9.07186	12.1469	5.37367
ENSG00000103222	ABCC1	protein_coding	2.39318	3.5014	0.000773976	0.0079812	0.364674	0.381821	0.602297	0.990897	0.517406	4.16986	2.24094	0.619083	6.64177	0.807709
ENSG00000125912	NCLN	protein_coding	2.227	4.37712	0.000775285	0.0079812	0.703175	3.59578	1.0512	0.840697	3.69258	3.18937	6.2648	12.7603	3.63891	17.4666
ENSG00000129235	TXNDC17	protein_coding	1.09914	8.67174	0.000778915	0.00801139	136.903	97.1202	114.715	117.653	119.847	180.287	405.791	205.962	184.519	210.019
ENSG00000005194	CIAPIN1	protein_coding	1.73641	4.63867	0.000781433	0.00802294	4.68892	8.82204	9.04947	1.92854	7.59302	13.3577	10.99	20.8579	31.4157	21.5258
ENSG00000077232	DNAJC10	protein_coding	1.83998	3.93397	0.000789273	0.00809621	2.98574	1.024	1.94157	1.23935	1.20483	3.19365	5.33064	4.74442	3.83881	9.63751
ENSG00000196743	GM2A	protein_coding	2.55522	3.32452	0.000790441	0.00810096	1.08883	1.43776	0.561072	0.641338	0.520415	7.63422	10.5299	2.24235	0.372263	4.54145
ENSG00000143476	DTL	protein_coding	2.62666	3.91887	0.000794383	0.0081286	0.670435	0.562443	2.40558	1.80093	0.615535	17.0108	0.554765	11.8108	9.76443	1.48669
ENSG00000027697	IFNGR1	protein_coding	1.74774	3.99191	0.000803262	0.00819637	4.01259	4.15709	2.80187	2.32214	4.54594	15.8133	7.71405	10.5185	17.0255	5.92675
ENSG00000134757	DSG3	protein_coding	3.37325	4.06548	0.000804027	0.00819637	0.531975	0.525159	0.394479	0.524188	0.715133	0.362074	24.7166	0.417398	1.02615	0.516712
ENSG00000064652	SNX24	protein_coding	1.66911	4.28204	0.000806144	0.00820341	8.00583	4.79624	9.5704	6.7151	6.00093	38.7081	40.9547	21.3666	13.851	39.1201
ENSG00000115641	FHL2	protein_coding	2.24196	5.33256	0.000810581	0.00824127	3.44555	12.7435	2.63558	9.68067	13.798	35.8802	50.9398	24.603	2.78851	76.3088
ENSG00000044115	CTNNA1	protein_coding	1.12641	6.16091	0.000831253	0.00844397	15.5146	16.0757	14.3495	15.042	16.3364	33.7952	28.9913	34.3205	23.3627	38.7138
ENSG00000170915	PAQR8	protein_coding	3.55821	3.68979	0.000841709	0.00853468	0.208623	0.20595	0.556925	0.154177	1.09444	1.97371	0.231179	3.30653	0.0748694	17.3593
ENSG00000099974	DDTL	protein_coding	1.48115	6.32081	0.000842409	0.00853468	31.2532	18.3105	36.1838	11.7939	45.0967	44.8	82.8918	40.152	63.6629	127.651
ENSG00000024422	EHD2	protein_coding	2.9718	3.10848	0.000843439	0.00853759	0.252457	2.248	0.250072	0.221151	0.371947	2.00197	11.1753	0.895527	4.95496	9.14586
ENSG00000143546	S100A8	protein_coding	3.25739	3.66981	0.000844591	0.00854173	4.22936	5.87803	3.9439	3.97977	4.00102	3.98354	183.551	4.38747	8.85218	4.47086
ENSG00000067167	TRAM1	protein_coding	1.34696	5.44063	0.000849149	0.00858029	9.28302	15.1933	10.6017	6.77365	11.7083	18.727	13.8573	19.2136	37.1881	32.0861
ENSG00000065978	YBX1	protein_coding	1.0813	6.59038	0.000857884	0.00865334	55.1245	33.9045	34.6031	50.3041	38.7538	75.4806	87.2078	95.9661	91.7333	75.0139
ENSG00000176102	CSTF3	protein_coding	1.47644	4.98788	0.000861604	0.00868325	13.1225	7.83102	12.8955	30.1851	13.6081	61.3941	64.1321	39.5842	30.2171	20.977
ENSG00000058091	CDK14	protein_coding	2.10272	4.07107	0.000894907	0.00897953	0.8741	1.14263	2.77671	1.32171	0.779925	10.6463	5.67798	6.53049	0.596889	4.52978
ENSG00000091483	FH	protein_coding	1.78744	4.05607	0.000914645	0.00913771	7.04863	1.63706	4.16412	5.70793	2.68137	18.5908	14.8663	14.3518	15.5333	6.81803
ENSG00000072110	ACTN1	protein_coding	1.51809	4.77774	0.000930121	0.0092762	3.49514	7.00242	4.17206	4.44177	2.8217	13.2995	10.1095	13.8635	6.24372	15.2324
ENSG00000165102	HGSNAT	protein_coding	2.24349	2.87158	0.000949314	0.00942674	0.975489	1.09866	0.508257	0.158492	0.212245	3.18178	3.11933	2.53314	1.35999	2.09383
ENSG00000163659	TIPARP	protein_coding	1.78107	4.02588	0.000953486	0.00945999	1.12827	2.74119	1.47502	2.34288	3.01114	6.75551	4.70919	9.36011	4.44676	9.22731
ENSG00000008441	NFIX	protein_coding	2.71895	2.19547	0.001033	0.0101266	0.430417	0.145465	0.549724	0.169948	0.0285508	0.394917	0.906076	1.94835	1.84252	2.80577
ENSG00000196975	ANXA4	protein_coding	1.40119	5.31764	0.00106303	0.0103396	8.75162	12.4152	10.0243	9.51203	9.49434	24.0718	51.0251	14.0092	16.9596	20.7252
ENSG00000001084	GCLC	protein_coding	1.75083	4.79211	0.00107788	0.0104596	5.46795	3.28667	5.64777	1.75104	4.34663	13.4604	28.2055	6.30883	3.45988	13.0853
ENSG00000093144	ECHDC1	protein_coding	1.5869	5.23523	0.00109283	0.0105826	11.1686	9.64586	7.4153	20.4529	10.5763	17.7513	27.8912	23.6228	64.0041	33.1555
ENSG00000137106	GRHPR	protein_coding	1.39486	5.79167	0.00109615	0.0105921	14.4126	19.2349	22.2185	28.8467	11.5954	32.9822	26.4332	53.232	75.3701	53.7635
ENSG00000119900	OGFRL1	protein_coding	2.55807	3.31734	0.00110798	0.0106795	0.858902	1.41316	2.89793	2.64478	0.704037	1.13995	14.7524	13.4445	16.9916	1.87708
ENSG00000081870	HSPB11	protein_coding	1.55279	4.81942	0.00111839	0.0107529	43.906	8.94242	18.8774	18.3012	10.7142	48.719	45.245	57.9007	72.8563	48.4676
ENSG00000186575	NF2	protein_coding	1.95336	3.41557	0.0011315	0.0108607	0.954564	0.488938	1.59021	0.553601	2.11042	7.92882	2.14064	2.57088	6.93012	2.7619
ENSG00000115919	KYNU	protein_coding	2.09109	4.47174	0.00113574	0.0108923	1.86702	3.79908	7.24896	9.1614	3.39348	9.292	16.8147	17.7547	5.63219	49.0916
ENSG00000119927	GPAM	protein_coding	2.12006	3.8177	0.00116386	0.0111341	1.34047	0.352437	1.21424	0.274985	1.17063	6.4127	1.93419	0.733056	4.14195	4.06676
ENSG00000107438	PDLIM1	protein_coding	1.50601	5.29404	0.00117029	0.0111863	7.63722	21.364	12.1193	30.0505	10.1085	43.3383	49.0434	28.5345	54.7269	41.5407
ENSG00000164294	GPX8	protein_coding	2.27243	3.56012	0.00121241	0.0115506	0.766836	1.22608	6.57189	1.90333	5.19653	26.5014	6.20583	32.2592	4.14622	10.1841
ENSG00000119899	SLC17A5	protein_coding	2.70148	2.43117	0.00121943	0.0115982	0.334203	1.04975	0.337072	0.139708	0.204545	2.23882	1.09979	5.12843	0.267132	4.02817
ENSG00000109255	NMU	protein_coding	2.69722	3.13477	0.00124636	0.01179	4.66905	2.67328	1.48667	6.38103	1.61308	25.3451	38.5341	44.8415	2.20804	2.4165
ENSG00000106617	PRKAG2	protein_coding	1.97638	3.80265	0.00124678	0.01179	2.28493	1.85647	0.859947	4.44738	1.36152	6.86002	14.3572	4.31267	9.94886	5.45851
ENSG00000143158	BRP44	protein_coding	1.48742	6.07987	0.00125408	0.0118494	52.3352	15.0387	51.446	21.4467	31.5528	46.3797	68.8632	206.568	50.1909	72.2856
ENSG00000131236	CAP1	protein_coding	1.10971	6.62607	0.0012571	0.0118681	20.4333	30.1987	29.9866	25.0205	15.2342	44.6847	49.3103	67.7849	35.607	52.1148
ENSG00000171462	DLK2	protein_coding	2.77877	3.51997	0.00126101	0.0118953	1.00304	0.955954	1.86699	0.556608	5.55657	0.527271	5.32708	19.5267	28.8008	8.77872
ENSG00000131711	MAP1B	protein_coding	2.65329	4.33411	0.00126977	0.0119485	1.27882	2.35871	0.57982	2.01341	0.760845	29.9419	3.69895	0.708093	0.663595	6.92174
ENSG00000168159	RNF187	protein_coding	1.19357	6.39529	0.00128456	0.012068	58.5897	69.4892	66.6347	41.8675	50.2728	71.2569	131.103	103.587	204.695	99.7575
ENSG00000197208	SLC22A4	protein_coding	2.87877	2.73484	0.00132118	0.0123816	0.508714	0.347876	0.478611	0.420334	1.80974	7.45288	0.264242	12.0318	5.63098	0.594487
ENSG00000152492	CCDC50	protein_coding	1.43748	4.64716	0.00133373	0.0124873	7.98935	2.15497	3.22896	4.32471	2.4403	8.34688	6.63918	11.4701	9.54138	6.73221
ENSG00000165646	SLC18A2	protein_coding	2.4671	2.37063	0.00136128	0.0126953	0.81682	0.18208	0.683857	0.121162	0.193519	3.54013	1.81027	3.82055	0.893592	0.507596
ENSG00000126088	UROD	protein_coding	1.79627	4.45584	0.0013758	0.0127996	6.84073	3.9363	17.4142	7.00972	12.7285	16.4816	63.7184	41.8947	12.4451	23.5317
ENSG00000163050	ADCK3	protein_coding	2.39855	3.36442	0.0013838	0.0128451	1.83257	1.84296	0.57313	0.365625	4.61281	25.035	6.55136	9.09085	10.7476	1.84251
ENSG00000104884	ERCC2	protein_coding	2.41254	2.42686	0.00138404	0.0128451	0.283552	1.54265	0.266263	0.651937	0.179204	4.79164	3.45483	3.13296	2.98362	1.06395
ENSG00000008838	MED24	protein_coding	2.09376	4.50374	0.00138705	0.0128627	3.64382	1.94656	11.1658	2.19629	4.28995	16.7781	38.6779	2.30231	22.7725	11.0755
ENSG00000138356	AOX1	protein_coding	2.72727	2.27688	0.0014035	0.0130047	0.304141	0.891524	0.156745	0.137196	0.107937	2.76856	1.01448	3.78984	0.156563	2.52769
ENSG00000205730	ITPRIPL2	protein_coding	2.02545	3.45341	0.00142334	0.0131739	1.02337	0.245319	0.93725	0.197807	0.572056	4.00743	2.05281	3.97214	1.05496	1.24555
ENSG00000100030	MAPK1	protein_coding	1.29206	5.04511	0.00142405	0.0131739	2.8936	2.29135	3.9223	1.60137	2.35537	6.08972	7.6886	4.46559	2.9339	7.13832
ENSG00000099977	DDT	protein_coding	1.48128	5.51494	0.00142609	0.0131822	49.2387	28.8477	57.0068	18.4579	71.0488	71.04	130.594	62.5769	100.299	201.258
ENSG00000070444	MNT	protein_coding	2.10306	2.67271	0.0014312	0.0132166	0.50426	0.496071	0.970652	0.144923	0.327915	3.1032	2.596	1.13091	1.78138	1.26189
ENSG00000178726	THBD	protein_coding	2.27526	4.89639	0.00143871	0.0132668	4.6855	0.977149	1.4411	0.987371	5.98525	6.73956	31.8718	2.72322	19.3109	2.64625
ENSG00000215621	AC174470.1	protein_coding	3.2906	2.19061	0.00149969	0.0137519	0.423551	0.528463	0.256497	0.0811516	0.129615	2.38791	0.469346	3.02417	0	6.8795
ENSG00000102218	RP2	protein_coding	2.17301	3.15258	0.00150591	0.013798	1.10408	0.95369	0.573099	0.602886	1.01361	8.60046	2.2328	1.21279	1.21344	5.00453
ENSG00000043143	PHF15	protein_coding	2.52859	1.68063	0.0015228	0.0139251	0.310458	0.259403	0.0596133	0.0514251	0.254758	0.717572	0.222148	2.25325	1.00753	0.952812
ENSG00000132470	ITGB4	protein_coding	2.32124	5.55731	0.00152342	0.0139251	2.60373	1.27851	3.09238	1.33995	6.06379	1.88636	27.37	14.5108	0.697169	21.5528
ENSG00000164615	CAMLG	protein_coding	1.2606	6.56766	0.00152465	0.0139253	55.0924	58.4791	14.5119	35.7288	54.0359	119.526	65.55	99.1677	80.2443	130.394
ENSG00000225663	FAM195B	protein_coding	3.26952	2.19253	0.00152603	0.0139268	1.19461	1.53981	0.723439	0.228884	0.365573	6.73499	1.32377	8.52954	0	19.4033
ENSG00000105738	SIPA1L3	protein_coding	1.97954	3.84708	0.00152972	0.0139494	0.787866	1.54258	0.695235	0.120763	0.56659	3.32201	1.12769	3.81518	2.30084	3.25874
ENSG00000250254	PTTG2	protein_coding	1.9873	4.82678	0.00158897	0.0143884	28.2553	4.54891	7.56988	7.16001	38.2127	120.722	31.4787	108.298	49.0378	18.2473
ENSG00000154518	ATP5G3	protein_coding	1.04401	9.1802	0.00164419	0.014848	275.561	297.298	288.852	429.348	341.571	508.268	915.25	463.242	779.835	534.505
ENSG00000100234	TIMP3	protein_coding	2.24419	4.58645	0.00166715	0.0150239	2.35093	3.39008	1.54063	0.878144	1.84405	1.13328	12.1762	1.20698	21.4872	8.06441
ENSG00000139318	DUSP6	protein_coding	2.43891	3.10095	0.00172028	0.0154181	0.269835	0.423107	2.05543	1.4789	0.322011	1.06302	9.13182	3.08019	6.34923	1.69561
ENSG00000241852	C8orf58	protein_coding	2.72781	2.90044	0.00173435	0.0155322	0.497495	0.763885	2.93575	0.210706	0.576921	15.3941	6.70246	0.63277	7.41082	1.18686
ENSG00000152952	PLOD2	protein_coding	1.91079	4.79139	0.00175247	0.0156579	6.6297	6.73725	10.8386	1.36045	3.46095	15.9943	12.3835	30.3634	3.59223	36.1571
ENSG00000136643	RPS6KC1	protein_coding	2.74512	1.84658	0.00175677	0.0156841	0.0251714	0.0676444	0.487793	0.0675192	0.223385	0.579689	1.77585	0.285717	0.389941	2.27242
ENSG00000160767	FAM189B	protein_coding	1.33705	5.19976	0.00177859	0.0158543	8.75526	7.51482	14.4394	7.31558	13.4692	16.9239	18.7816	30.7891	15.6273	38.1602
ENSG00000177868	CCDC23	protein_coding	1.88794	4.36082	0.00181504	0.0161292	19.1875	4.01816	23.1597	13.9328	15.3215	55.107	8.36436	84.5016	39.0713	72.9082
ENSG00000113615	SEC24A	protein_coding	1.76281	3.74332	0.00188878	0.0166685	0.827673	0.528852	1.48012	0.43636	1.87157	5.23484	2.43139	3.48402	2.79089	3.1325
ENSG00000158828	PINK1	protein_coding	2.46727	5.47798	0.00189558	0.0167157	1.51479	11.1977	5.75158	1.5628	9.17131	31.1355	9.50425	15.2355	1.67602	90.1299
ENSG00000175387	SMAD2	protein_coding	1.1879	6.01252	0.00193679	0.0170009	4.78343	2.16827	6.49464	2.31885	3.12164	8.19717	7.6082	12.654	5.51362	6.33486
ENSG00000072682	P4HA2	protein_coding	1.59555	3.97094	0.00194278	0.0170404	6.26827	3.68123	5.39933	3.27931	2.83855	8.66402	8.75551	11.2995	11.5778	18.1655
ENSG00000132334	PTPRE	protein_coding	2.41835	2.71246	0.00196676	0.0172245	1.111	0.401675	0.510902	0.594898	0.869449	19.254	0.896561	0.889159	0.415227	5.36495
ENSG00000141699	FAM134C	protein_coding	2.24769	3.05315	0.00197902	0.0172924	1.10292	0.285806	0.772871	1.15696	0.4683	5.67507	3.89565	2.8925	0.311699	4.43685
ENSG00000172667	ZMAT3	protein_coding	1.63202	5.00368	0.00198083	0.017295	1.21832	1.01601	1.29589	3.28793	2.47854	4.89564	11.4596	2.26706	3.69766	5.98922
ENSG00000010256	UQCRC1	protein_coding	1.37523	5.27522	0.00198592	0.0173263	22.2337	9.85174	28.9772	13.4531	19.169	23.3328	50.0246	30.3907	48.29	70.355
ENSG00000110888	CAPRIN2	protein_coding	2.42547	2.77088	0.00198907	0.0173381	0.898113	0.299367	1.12309	0.18772	0.191783	4.66793	1.02915	1.89462	5.34558	0.51429
ENSG00000112667	C6orf108	protein_coding	1.38237	5.59951	0.00199029	0.0173381	28.121	29.9215	32.5694	60.2858	29.713	60.2025	96.3112	55.0267	175.261	60.848
ENSG00000138685	FGF2	protein_coding	2.3805	5.05995	0.00200113	0.0174194	1.10006	3.96147	0.450375	1.53178	0.853448	5.65444	3.45096	7.8119	0.389222	21.2269
ENSG00000106080	FKBP14	protein_coding	2.2289	2.74801	0.00202469	0.0175845	1.35445	0.255929	0.417444	0.145975	0.28658	1.61111	2.80832	3.31854	2.52058	0.605549
ENSG00000068650	ATP11A	protein_coding	2.52871	1.94179	0.00203983	0.0177026	0.0590335	0.0551205	0.167332	0.466929	0.0451377	0.408868	1.263	0.671925	1.06026	0.122883
ENSG00000177508	IRX3	protein_coding	1.95512	4.26699	0.00210792	0.0181974	11.9378	3.92028	8.20091	11.7237	4.39717	23.9499	13.4755	7.13618	33.0406	71.446
ENSG00000198836	OPA1	protein_coding	1.43366	4.61039	0.00211103	0.0182106	4.906	2.03085	1.91063	1.87794	1.73938	7.33628	6.37922	5.03251	9.57727	4.14316
ENSG00000104964	AES	protein_coding	1.72147	5.57015	0.00216566	0.0185982	13.2069	21.3657	14.0296	10.31	7.04925	56.0742	48.8736	54.5208	2.70049	47.1951
ENSG00000113719	ERGIC1	protein_coding	1.86349	4.30539	0.00217603	0.0186732	1.15749	3.94717	3.13253	2.98159	2.09404	10.9814	5.01792	7.79081	2.10028	19.7931
ENSG00000150787	PTS	protein_coding	1.73358	4.99557	0.00218251	0.018701	21.9291	8.62194	26.612	6.44842	41.4894	126.834	40.0894	113.328	34.8461	23.0182
ENSG00000181904	C5orf24	protein_coding	1.34446	4.55184	0.00218598	0.0187168	5.31604	3.38239	3.97771	4.36171	3.09498	10.6561	10.6965	9.32101	5.7079	9.04549
ENSG00000159921	GNE	protein_coding	2.37248	3.37821	0.00219621	0.0187904	0.655618	1.07504	1.30358	0.281037	0.306048	7.05193	1.16979	4.16237	0.251236	5.11245
ENSG00000136147	PHF11	protein_coding	2.31132	2.29741	0.00219955	0.0188049	3.92474	1.17415	0.508966	1.03665	0.835061	2.23995	5.52039	3.628	12.1018	8.46148
ENSG00000077549	CAPZB	protein_coding	1.6933	4.94776	0.0022034	0.0188239	7.5995	8.46889	20.6421	6.06207	5.69484	32.6788	8.17019	36.1014	17.5908	62.2876
ENSG00000165732	DDX21	protein_coding	1.04388	8.04812	0.00221469	0.0188994	88.4286	63.536	102.364	84.1218	78.3875	120.684	118.272	130.018	150.581	47.1703
ENSG00000182827	ACBD3	protein_coding	1.57207	4.73347	0.00222502	0.0189635	3.21697	2.99449	5.30691	1.80688	6.08203	4.43707	9.76654	12.5536	6.71606	19.1594
ENSG00000083720	OXCT1	protein_coding	1.53345	4.76706	0.00222635	0.0189635	10.7194	5.93938	3.80098	5.04911	16.7391	38.653	22.6852	17.4642	10.747	12.2869
ENSG00000059588	TARBP1	protein_coding	1.92802	3.66859	0.00225502	0.0191935	1.56981	6.08151	2.18754	1.10459	6.4825	5.85115	14.0235	14.2394	20.0487	8.99985
ENSG00000176393	RNPEP	protein_coding	1.34371	5.13564	0.00228008	0.0193781	7.89374	11.6092	11.1612	7.6923	6.6575	22.5744	42.9282	12.8777	18.358	12.7076
ENSG00000153113	CAST	protein_coding	1.3734	5.12195	0.00229742	0.0194967	13.0791	6.61007	12.4299	2.81266	11.4554	17.5918	22.5322	35.3856	8.28255	26.1966
ENSG00000108669	CYTH1	protein_coding	2.57912	2.0686	0.00230805	0.0195724	0.138003	0.481119	0.890585	0.0857551	0.157513	6.02409	1.04154	1.52821	0.459118	1.17077
ENSG00000135069	PSAT1	protein_coding	2.0157	4.61959	0.00234237	0.0198338	2.1429	1.69446	1.793	14.1189	1.84985	16.5468	9.4452	17.3302	30.8766	12.9689
ENSG00000130770	ATPIF1	protein_coding	1.05454	7.9306	0.00234494	0.0198338	216.653	247.747	337.708	211.28	137.808	554.313	632.335	411.868	242.665	443.631
ENSG00000143756	FBXO28	protein_coding	1.74054	3.90449	0.00236333	0.0199365	2.67131	1.39726	1.59934	0.495339	1.52018	2.88087	2.74386	2.19519	6.48421	8.56161
ENSG00000145730	PAM	protein_coding	1.99044	3.39202	0.00240177	0.0202181	0.654188	0.708526	2.30031	3.42333	0.886174	4.53993	9.95328	7.85196	2.89867	5.38136
ENSG00000197951	ZNF71	protein_coding	2.88666	2.44394	0.00241522	0.0203165	0.403343	1.0065	0.279154	0.15456	0.154288	4.99635	0.18623	8.34429	1.09768	0.342799
ENSG00000166479	TMX3	protein_coding	2.20296	2.1111	0.00243613	0.0204475	0.47806	0.242204	0.549073	0.114374	0.599385	7.25732	2.38717	2.12939	0.394737	1.82297
ENSG00000170522	ELOVL6	protein_coding	1.81841	3.28371	0.00244736	0.0205118	3.13368	1.55283	11.9056	1.90787	1.02541	4.95473	2.30802	21.1223	3.35382	3.31624
ENSG00000100644	HIF1A	protein_coding	1.44398	4.79936	0.00245592	0.0205536	3.9345	5.90594	2.81121	2.16348	5.62038	9.99647	5.23176	15.0383	9.09378	14.1187
ENSG00000084234	APLP2	protein_coding	1.46559	4.98001	0.00250797	0.0209131	4.28018	5.4992	8.22299	4.41576	6.75248	26.8263	17.4294	22.2769	3.77252	13.8399
ENSG00000169504	CLIC4	protein_coding	1.70627	5.58308	0.00251835	0.0209844	7.49767	6.11829	6.06692	12.0077	3.47839	49.48	27.3034	19.7718	2.29024	14.51
ENSG00000167644	C19orf33	protein_coding	1.36886	7.26728	0.00253276	0.0210753	171.003	359.541	87.6998	149.728	175.805	174.01	488.491	333.913	711.011	574.115
ENSG00000130821	SLC6A8	protein_coding	2.76929	1.83667	0.00253475	0.0210753	0.246243	1.1585	0.21039	0.133473	0.104567	0.214649	1.26947	1.66139	5.76679	2.99365
ENSG00000171004	HS6ST2	protein_coding	2.19475	2.96226	0.00256654	0.0212934	0.913392	1.33759	0.578376	0.514744	0.801667	7.82229	5.96682	2.56097	0.387205	1.93958
ENSG00000167693	NXN	protein_coding	2.47598	2.42269	0.00258669	0.0214296	0.337337	0.629667	0.610573	0.267448	0.939764	2.39417	0.850741	0.28111	3.55045	6.72265
ENSG00000092820	EZR	protein_coding	1.10508	5.90958	0.00260809	0.0215914	10.4381	15.1161	17.5619	7.5746	15.2375	29.9878	18.2193	36.3643	20.3901	27.175
ENSG00000151689	INPP1	protein_coding	2.52136	2.02019	0.00261003	0.0215919	0.533264	0.938622	1.03393	0.275842	0.23804	0.923774	6.97466	0.985831	0.824576	6.03703
ENSG00000167645	YIF1B	protein_coding	1.35888	7.27926	0.00263122	0.0217359	28.0693	60.1231	14.4159	24.4145	28.9051	29.6829	79.6529	54.9369	116.403	93.867
ENSG00000110660	SLC35F2	protein_coding	1.59463	4.3019	0.00264021	0.0217945	2.74943	3.64412	2.86823	4.49821	5.24506	8.6572	6.42864	20.8432	6.15238	8.19784
ENSG00000168374	ARF4	protein_coding	1.02251	6.42161	0.00264678	0.0218331	40.3608	42.7663	32.2227	51.3298	31.1376	96.5973	72.8032	88.4791	47.617	73.0837
ENSG00000112514	CUTA	protein_coding	1.08072	7.03427	0.0026545	0.0218811	60.041	70.8277	156.836	142.187	90.1167	185.448	187.845	210.346	234.492	219.667
ENSG00000090621	PABPC4	protein_coding	1.09008	6.15272	0.00266215	0.0219021	26.5363	16.8282	28.5404	38.0774	35.4506	91.0664	66.7546	50.298	46.0343	43.6733
ENSG00000186638	KIF24	protein_coding	1.3978	5.08847	0.00266277	0.0219021	3.84506	1.0515	4.06467	4.76337	5.51259	8.83341	10.5839	5.86301	10.5414	11.4998
ENSG00000122203	KIAA1191	protein_coding	1.21933	5.17969	0.00266872	0.0219354	10.9463	9.53437	7.18083	6.17199	9.08173	17.6574	12.9572	20.3579	13.4045	28.6034
ENSG00000104635	SLC39A14	protein_coding	1.77769	3.20481	0.00268088	0.0220196	1.19875	0.29957	1.47147	0.775708	0.847888	2.87361	3.44414	3.60669	3.25763	1.64036
ENSG00000182795	C1orf116	protein_coding	3.18542	2.64446	0.00268936	0.0220735	0.46084	0.307974	0.17848	0.17567	0.256472	0.154714	11.6907	0.327864	0.236925	0.376087
ENSG00000091009	RBM27	protein_coding	1.33327	5.36061	0.00270464	0.022183	5.34597	1.9724	7.3902	2.82507	9.78883	4.43365	12.8634	14.1979	12.8398	10.1311
ENSG00000176485	PLA2G16	protein_coding	3.10611	3.78429	0.00275643	0.0225595	1.29843	2.03918	4.70305	3.84353	3.56719	22.6113	0.740228	1.13972	1.35043	90.2681
ENSG00000159346	ADIPOR1	protein_coding	1.02055	7.09307	0.00276348	0.0226011	43.7169	57.6017	60.3409	26.5449	30.1595	81.1869	99.2735	63.9509	85.0972	84.7942
ENSG00000182108	DEXI	protein_coding	1.16944	5.90818	0.00276781	0.0226205	36.078	23.5679	17.1728	30.6553	20.8156	53.9445	40.9269	31.7201	73.6164	69.0008
ENSG00000144746	ARL6IP5	protein_coding	1.47697	5.41496	0.00277369	0.0226524	8.75071	5.32388	14.5513	10.1526	25.0092	43.6734	17.5533	26.0917	19.2854	58.8938
ENSG00000138029	HADHB	protein_coding	1.01018	6.39191	0.00278696	0.0227447	21.6202	32.0735	37.7036	21.4184	32.9594	46.4094	69.6707	50.3695	62.0502	48.4116
ENSG00000120549	KIAA1217	protein_coding	2.47124	3.06435	0.00279736	0.0227972	0.142939	0.277207	0.273236	0.1902	1.14715	0.428258	4.76357	0.608245	3.9981	0.991364
ENSG00000091164	TXNL1	protein_coding	1.16105	6.88913	0.00288755	0.0233835	26.3341	15.7699	13.9692	16.9607	45.1768	34.9421	34.3336	64.379	63.0963	52.5042
ENSG00000170854	MINA	protein_coding	1.70694	3.83442	0.00289515	0.0233835	6.7905	4.19388	1.5737	1.74103	2.79846	15.5112	5.8657	16.5822	8.93795	7.79074
ENSG00000102554	KLF5	protein_coding	1.9089	3.69733	0.00289566	0.0233835	5.5643	0.623667	0.737673	5.01498	1.60908	3.98156	11.505	6.56955	3.38743	13.68
ENSG00000113522	RAD50	protein_coding	1.4832	4.93666	0.00289742	0.0233835	7.80151	3.86992	6.09517	1.92438	11.2601	7.94668	24.001	19.1715	7.25606	28.5301
ENSG00000204267	TAP2	protein_coding	2.39355	1.30517	0.00289777	0.0233835	0.192063	0.0874292	0.299086	0.0551985	0.0653636	0.149762	0.368359	2.13336	1.38715	0.277702
ENSG00000148175	STOM	protein_coding	1.55619	5.18952	0.00291044	0.0234692	6.98001	6.85479	6.06363	1.69716	10.3944	7.97526	36.9182	11.0965	21.3908	10.0378
ENSG00000140391	TSPAN3	protein_coding	1.16403	6.7126	0.00293657	0.0235972	39.5833	33.693	74.3162	26.8793	17.549	68.8197	81.5418	97.3064	48.7463	101.03
ENSG00000065613	SLK	protein_coding	1.7137	5.00587	0.00296446	0.0238047	6.04381	0.991908	2.01407	0.739949	3.10441	6.54794	2.46124	6.34348	13.9947	1.62316
ENSG00000168118	RAB4A	protein_coding	1.28603	5.06422	0.00302457	0.0242535	12.5056	12.455	9.99838	12.057	5.54483	15.9216	19.9934	13.9156	30.7028	27.3836
ENSG00000164733	CTSB	protein_coding	1.54561	5.81998	0.0030327	0.0243018	8.6912	25.8835	9.80101	5.65622	15.4847	51.2966	18.0171	70.0891	9.29973	37.8455
ENSG00000162734	PEA15	protein_coding	1.61243	6.47792	0.00307562	0.0246285	8.24632	10.5058	16.6357	34.783	14.9356	34.9813	37.7927	42.2051	12.7619	116.866
ENSG00000149547	EI24	protein_coding	1.02703	6.53904	0.00308338	0.0246734	30.3322	29.6684	50.8075	43.2473	49.0706	58.5477	87.4091	67.5438	108.425	66.9081
ENSG00000122644	ARL4A	protein_coding	1.9116	3.15712	0.00309494	0.0247316	5.30095	1.08563	1.16017	1.5689	2.70938	16.9783	5.1424	7.61877	4.45613	12.3243
ENSG00000080200	CRYBG3	protein_coding	1.85967	3.8807	0.00309979	0.0247531	5.2021	2.43978	1.32189	1.77573	1.32683	10.3507	5.54605	20.1884	4.17997	2.45159
ENSG00000141756	FKBP10	protein_coding	2.80796	1.76433	0.00313202	0.0249758	0.106616	0.0920934	0.193695	0.122564	1.31573	1.98102	1.38818	0.966189	0.267831	6.64488
ENSG00000120833	SOCS2	protein_coding	2.04537	2.97707	0.00316095	0.025189	1.43565	2.062	2.87974	0.805751	0.529106	1.89616	7.48955	4.39572	10.4782	4.38311
ENSG00000116871	MAP7D1	protein_coding	1.94421	3.63247	0.00334694	0.0264876	3.63733	2.93654	4.47548	0.676409	0.956687	14.993	1.85724	8.46815	8.53274	11.1527
ENSG00000143674	RP5-862P8.2.1	protein_coding	2.06637	3.55163	0.003355	0.0265149	2.24352	0.322988	1.05729	0.322391	1.00274	9.3643	2.30618	3.26551	4.00452	0.70249
ENSG00000069248	NUP133	protein_coding	1.58152	4.95491	0.00337309	0.0266396	13.0444	3.57625	6.81573	1.76899	8.71399	18.0154	12.3801	12.6366	40.5773	5.34055
ENSG00000114480	GBE1	protein_coding	1.66667	3.48774	0.00339294	0.0267481	3.3217	0.857558	1.91068	2.8134	1.09997	8.33645	4.49337	4.76259	4.56823	5.58501
ENSG00000139508	SLC46A3	protein_coding	2.18566	4.51912	0.00339381	0.0267481	1.68949	2.375	3.05127	7.94318	1.36953	37.9365	23.2103	3.82576	1.36425	8.42041
ENSG00000067082	KLF6	protein_coding	1.5128	5.45509	0.00343261	0.0269983	3.14397	20.1382	8.48922	4.38552	3.90615	24.364	25.8897	29.2663	10.4168	20.6864
ENSG00000233404	AC005035.1	protein_coding	1.81671	3.99926	0.00345753	0.0271758	1.29062	1.54148	6.10378	5.87976	1.40428	7.60649	10.5938	14.9121	5.10344	16.0335
ENSG00000181481	RNF135	protein_coding	1.38711	5.47076	0.00358401	0.0280166	14.0063	17.4369	16.0731	3.88471	12.5887	22.7525	20.8543	16.1385	57.453	37.0454
ENSG00000135801	TAF5L	protein_coding	1.39062	4.5216	0.00360718	0.0281022	4.33062	2.92486	4.77394	1.95465	6.80286	18.3971	10.6572	9.40258	7.89886	7.01027
ENSG00000107679	PLEKHA1	protein_coding	2.39967	3.22956	0.00366153	0.0284679	1.89535	1.02166	0.651762	0.294047	0.359588	0.766152	6.91578	1.05917	1.14165	10.0206
ENSG00000150403	TMCO3	protein_coding	1.92325	3.16594	0.00368315	0.0286165	4.59206	1.65921	2.28097	0.953322	0.672929	16.0288	3.39101	4.3734	5.95217	3.29352
ENSG00000217555	CKLF	protein_coding	1.53381	5.63845	0.00369491	0.0286762	26.5181	34.4535	73.7473	25.979	75.636	172.137	26.4048	169.565	232.588	56.9721
ENSG00000182541	LIMK2	protein_coding	2.42977	2.26847	0.00369581	0.0286762	0.308487	0.286608	0.991603	0.476125	0.431978	1.51882	7.45543	0.463946	2.24452	0.46463
ENSG00000182118	FAM89A	protein_coding	1.58023	5.11872	0.00376416	0.0291868	21.4498	13.4458	19.6207	5.59906	5.28547	7.97132	40.923	34.6692	68.2051	25.1939
ENSG00000243696	MUSTN1	protein_coding	2.46563	1.13856	0.00377012	0.0291937	0.230616	0.045794	0.243542	0.0411383	0.0511045	1.65079	0.105745	0.786179	0.144834	1.3337
ENSG00000116016	EPAS1	protein_coding	1.64133	4.66145	0.00377875	0.0292408	1.15912	1.21569	2.05446	5.76666	4.17958	2.99858	9.52129	11.676	10.2163	8.79212
ENSG00000160410	SHKBP1	protein_coding	1.94527	4.53431	0.0037901	0.029309	3.8853	1.47588	4.37377	2.30056	10.3635	11.4155	5.52441	8.53456	6.70871	44.4064
ENSG00000170006	TMEM154	protein_coding	2.09417	3.2127	0.00385019	0.0296738	2.70647	0.457885	0.214542	0.155546	0.217856	3.70739	2.51663	0.758761	1.44501	1.47415
ENSG00000066926	FECH	protein_coding	1.16354	5.28427	0.00386122	0.0297389	10.1663	9.39901	4.60785	5.58165	8.25197	22.7552	11.2858	21.4416	10.1208	15.4509
ENSG00000067066	SP100	protein_coding	1.83642	3.2966	0.00387769	0.0298304	2.45916	5.21186	3.59629	2.40077	1.35427	19.4546	17.2717	4.78388	7.41164	5.0063
ENSG00000152061	RABGAP1L	protein_coding	2.33619	2.21201	0.00388088	0.0298304	0.882272	0.282415	1.45947	0.412658	0.630048	4.20503	0.431114	7.22006	0.435652	11.2033
ENSG00000174021	GNG5	protein_coding	1.0145	6.61498	0.00389894	0.0299292	130.654	90.3083	90.5047	44.5451	109.976	115.763	184.121	194.843	191.067	184.538
ENSG00000170085	C5orf25	protein_coding	1.93249	2.39981	0.00393558	0.0301903	1.43205	1.06746	1.34775	0.682286	0.384771	7.27215	2.99819	3.80821	2.62442	1.40455
ENSG00000170876	TMEM43	protein_coding	1.48666	4.88242	0.00399843	0.0305908	4.90696	6.41021	5.82221	1.22225	8.93525	8.54732	13.2537	15.7052	5.68988	19.5819
ENSG00000185189	NRBP2	protein_coding	2.49847	3.52831	0.00402814	0.0307567	0.629032	0.618837	0.798148	1.61959	1.49184	15.1726	0.658319	12.8959	0.614524	0.712815
ENSG00000155380	SLC16A1	protein_coding	1.50268	4.58417	0.00404952	0.0308994	4.33756	2.92788	4.04885	1.02244	3.49697	14.7924	13.1778	7.26412	4.10767	3.40177
ENSG00000188739	RBM34	protein_coding	1.27611	4.61953	0.00407326	0.0310394	15.3075	13.5519	18.6723	9.57685	8.54547	18.3798	24.8845	35.1484	34.9254	36.4744
ENSG00000147854	UHRF2	protein_coding	2.2087	2.68017	0.00409036	0.0311383	0.212623	0.87935	0.221367	0.855502	1.19006	0.764365	3.04154	4.69243	1.17753	5.12552
ENSG00000134970	TMED7	protein_coding	1.34986	4.46238	0.00409165	0.0311383	5.8457	3.71491	4.65386	1.72377	2.93272	12.6822	8.56931	16.4886	13.8669	9.95934
ENSG00000115365	LANCL1	protein_coding	1.54224	4.21201	0.00417462	0.0316858	1.59817	2.31232	2.73599	1.1433	3.1763	2.38287	11.0798	7.59016	4.5847	3.36417
ENSG00000142178	SIK1	protein_coding	1.84857	4.81634	0.00423248	0.0320615	3.68687	4.10513	1.07541	1.12682	3.2825	6.08162	5.46791	25.2049	1.04931	8.39375
ENSG00000131931	THAP1	protein_coding	1.99293	2.41531	0.00423638	0.0320699	0.615597	0.236332	0.905367	3.02913	1.15385	3.91057	5.68463	3.61265	2.41634	4.13379
ENSG00000088387	DOCK9	protein_coding	2.4594	1.94174	0.00425225	0.0321688	0.234019	0.134762	0.231904	0.171198	0.166015	0.344621	1.92133	0.0951357	0.180373	2.15767
ENSG00000162819	BROX	protein_coding	1.69947	3.23695	0.0042979	0.0324288	1.2721	1.95251	1.53001	0.970384	0.976714	5.8462	3.91964	3.15117	5.0484	2.38389
ENSG00000116977	LGALS8	protein_coding	1.52915	4.35472	0.00438052	0.0329416	7.78103	3.12604	6.2798	1.8993	13.1022	14.862	12.1968	28.363	17.1978	4.31012
ENSG00000121064	SCPEP1	protein_coding	1.54259	4.97216	0.00441605	0.033168	8.42786	12.8798	6.67421	2.67057	11.7051	20.2826	38.1945	14.6581	6.24297	35.6303
ENSG00000183291	RP4-604K5.1.1	protein_coding	1.07967	5.31885	0.00444783	0.0333413	19.8079	14.144	25.6427	15.4559	20.5546	29.6875	31.9664	34.3005	48.5397	42.3577
ENSG00000064666	CNN2	protein_coding	1.8372	2.63744	0.00447834	0.0334835	0.735585	0.975879	1.72237	2.15539	0.679504	2.55029	4.96964	3.97373	3.67028	5.87799
ENSG00000175573	C11orf68	protein_coding	3.09944	2.6867	0.00448714	0.0335267	0.669552	2.00496	0.417058	0.461826	0.49175	28.9651	2.52261	3.38322	0	1.06223
ENSG00000174917	C19orf70	protein_coding	1.54966	4.25413	0.00449376	0.0335544	18.6613	10.7463	5.56982	12.7376	7.38826	31.0072	12.7951	19.0896	45.1216	41.633
ENSG00000173145	NOC3L	protein_coding	2.08952	3.08523	0.00454202	0.0338707	2.706	0.398169	0.422996	0.397432	1.25822	2.95305	2.91109	5.14031	7.70765	0.783409
ENSG00000143702	CEP170	protein_coding	1.9644	1.26702	0.0045648	0.0340186	0.298297	0.115038	0.390746	0.0661113	0.0702227	0.656448	0.670295	1.08417	0.703335	0.3048
ENSG00000104331	IMPAD1	protein_coding	1.27276	5.16419	0.00461469	0.0343459	4.1362	1.22592	4.67748	1.30747	3.96237	5.21952	7.19371	10.3718	6.02559	5.69504
ENSG00000109445	ZNF330	protein_coding	1.48942	4.84187	0.00462007	0.0343637	30.3807	7.56474	11.7119	12.061	7.26015	31.0898	25.1543	21.9273	72.0643	79.2054
ENSG00000131504	DIAPH1	protein_coding	1.32559	4.80405	0.00465171	0.0345766	3.58358	3.34951	7.48871	2.97914	1.49318	7.33956	9.59587	8.94798	12.1139	4.19712
ENSG00000162604	TM2D1	protein_coding	1.79282	3.66922	0.0046808	0.0347479	6.53668	11.1164	7.00793	3.45986	4.32468	13.3164	7.7641	20.1221	13.6124	48.2142
ENSG00000091947	TMEM101	protein_coding	2.48892	3.24231	0.00471562	0.0349838	3.52571	1.11677	1.86967	1.05675	2.96785	2.31764	4.17938	3.82485	1.17083	42.2524
ENSG00000147853	AK3	protein_coding	1.36521	4.91265	0.00473858	0.0351088	9.46541	6.13568	6.54309	9.52127	6.30757	29.4426	15.7403	25.4964	3.63244	18.5129
ENSG00000173214	KIAA1919	protein_coding	2.53483	1.95892	0.00475352	0.0351968	0.10571	0.0608742	0.603586	0.0607615	0.161746	0.117516	0.702837	1.06443	2.96538	0.379335
ENSG00000105063	PPP6R1	protein_coding	2.75513	1.75033	0.00475979	0.0352134	0.601436	0.122239	0.183641	0.162683	0.389755	1.34845	0.196019	1.39904	0.0444376	5.81316
ENSG00000006125	AP2B1	protein_coding	1.58306	3.44484	0.00476188	0.0352134	1.28113	0.645598	1.88724	1.35408	0.633839	2.36077	3.65447	3.96882	2.23779	4.14128
ENSG00000180398	MCFD2	protein_coding	1.20049	5.46152	0.00478087	0.0353084	17.4008	13.2183	16.0777	7.46196	7.53101	8.5986	37.1414	37.4729	14.584	31.8041
ENSG00000176046	NUPR1	protein_coding	2.65256	2.92014	0.00481398	0.0355073	9.45416	1.03523	1.6975	2.30993	1.43804	1.22335	13.7349	9.98763	2.82794	57.5785
ENSG00000134504	KCTD1	protein_coding	1.27073	4.63586	0.00483659	0.0356284	4.76778	5.92183	10.239	7.03931	5.19244	11.0905	12.9492	17.9196	22.3693	11.1764
ENSG00000159128	IFNGR2	protein_coding	1.46229	5.43576	0.00484372	0.0356581	11.3555	26.8757	2.85304	10.9241	12.7602	36.0231	34.7746	13.6161	40.7034	39.3799
ENSG00000047249	ATP6V1H	protein_coding	1.46295	4.51167	0.00484937	0.0356768	8.32021	15.7242	34.6229	8.62473	13.4573	38.6769	38.0455	38.9512	69.8263	21.3367
ENSG00000037749	MFAP3	protein_coding	1.89492	1.97061	0.00488181	0.0358696	0.374021	0.258279	0.474385	0.087781	0.495881	2.15223	1.45315	0.941135	0.522758	0.860365
ENSG00000160613	PCSK7	protein_coding	1.94803	3.17874	0.00488608	0.035878	0.365321	1.48128	0.785418	0.519026	1.39937	5.18205	3.5831	4.90664	0.445008	2.59402
ENSG00000065150	IPO5	protein_coding	1.5038	4.01803	0.00495247	0.0363192	1.83532	1.01741	2.41483	2.85219	4.5559	11.0985	10.4617	4.42611	5.71371	4.74802
ENSG00000120705	ETF1	protein_coding	1.03831	5.69458	0.00503174	0.0367615	12.0157	6.30373	7.97137	8.4298	15.1049	19.0933	20.1236	28.3734	15.9627	13.2034
ENSG00000119681	LTBP2	protein_coding	2.24693	1.03656	0.00504048	0.0368003	0.0472609	0.211678	0.0472468	0.0402449	0.0321395	0.638811	0.486855	0.0538374	0.384758	0.194388
ENSG00000235471	AL033532.1	protein_coding	2.0141	3.52341	0.00507873	0.0370091	0.942442	5.89233	1.07158	0.36114	1.44203	10.648	3.03356	8.23264	5.80608	10.0186
ENSG00000100099	HPS4	protein_coding	2.1599	3.00144	0.0050931	0.0370903	1.327	0.322028	1.35107	0.731722	1.38353	0.604042	5.78709	0.947605	4.16643	4.95079
ENSG00000159884	CCDC107	protein_coding	2.00509	3.36005	0.00510545	0.0371332	4.36617	9.72213	1.97657	2.28187	1.95242	22.3773	15.4303	18.5489	1.49211	22.6149
ENSG00000065802	ASB1	protein_coding	2.16318	3.19836	0.00511126	0.0371519	2.07698	1.93881	0.560656	8.09258	0.849127	18.2654	9.70545	15.8788	1.54592	23.5283
ENSG00000117411	B4GALT2	protein_coding	1.99163	2.29536	0.00516312	0.0375052	1.13175	0.505875	1.10267	0.4437	1.58467	2.88006	0.737328	3.14957	5.31257	4.9637
ENSG00000258315	C17orf49.1	protein_coding	1.31174	5.23376	0.00519183	0.0376899	42.453	15.2626	44.3475	31.5364	19.4643	68.9338	71.4562	30.2043	135.366	49.0197
ENSG00000180011	ZADH2	protein_coding	1.47184	4.95464	0.00520553	0.0377656	3.52936	5.8523	4.68333	1.40447	5.28224	32.5368	18.8398	7.37382	8.40599	2.5998
ENSG00000166263	STXBP4	protein_coding	2.2212	2.381	0.00527068	0.038118	4.1604	0.550605	0.905205	0.237187	0.699894	1.08078	5.01531	6.49567	14.4986	1.68878
ENSG00000136840	ST6GALNAC4	protein_coding	2.79125	1.74333	0.00530458	0.038315	0.605567	0.568899	0.0456047	0.336481	1.77523	0.379536	0.826747	0.906589	6.55489	11.1328
ENSG00000113742	CPEB4	protein_coding	1.96561	2.29703	0.00533994	0.0385461	0.230421	1.02821	0.310737	0.276503	0.133569	0.843462	1.152	0.648775	0.275257	1.71107
ENSG00000143799	PARP1	protein_coding	1.37517	4.28695	0.00543399	0.0391267	6.66135	12.3585	9.779	4.77181	5.09511	21.5071	14.8838	8.75587	24.6469	16.8165
ENSG00000147010	SH3KBP1	protein_coding	1.44744	4.2313	0.00553317	0.039667	2.81217	5.79348	2.47879	2.16431	1.2829	8.48565	4.71465	11.3008	9.5814	4.83578
ENSG00000016864	GLT8D1	protein_coding	1.55009	3.92971	0.00555044	0.0397368	9.04343	5.24822	4.22774	1.15604	5.56864	21.019	11.7922	9.69938	13.6358	15.8005
ENSG00000164251	F2RL1	protein_coding	1.9781	1.82204	0.00555341	0.0397368	0.252159	0.62232	0.336573	0.80752	0.281103	3.55264	2.69443	0.85075	0.904933	1.02052
ENSG00000242247	ARFGAP3	protein_coding	1.97789	1.66674	0.00555673	0.0397368	0.514379	0.900171	0.31208	0.138232	0.29131	2.00193	1.70258	2.3922	1.83542	0.348221
ENSG00000258984	RP11-526L8.1.1	protein_coding	1.55035	4.46625	0.0055615	0.0397462	6.19352	2.42226	6.24148	15.164	4.31474	16.1144	22.4087	16.2751	29.7466	12.6256
ENSG00000147642	SYBU	protein_coding	2.79794	2.03596	0.0056657	0.0404155	0.510755	0.201149	0.833549	0.100388	0.108139	1.6052	7.65846	0.132064	0.109686	1.82356
ENSG00000136156	ITM2B	protein_coding	1.04244	6.93233	0.00568656	0.0405392	89.8413	68.5603	109.189	67.5071	76.7992	143.467	305.146	163.018	57.2013	154.623
ENSG00000074695	LMAN1	protein_coding	1.25878	5.65134	0.00575315	0.0408619	12.6486	2.37787	6.65581	2.77322	7.88107	18.3893	11.3911	22.1302	7.56152	12.6586
ENSG00000121486	TRMT1L	protein_coding	1.71258	3.50137	0.00581855	0.0412755	2.03748	0.547844	1.87552	2.24604	0.764011	6.64897	7.92493	2.89	3.16926	9.17215
ENSG00000107789	MINPP1	protein_coding	1.62357	3.70784	0.00584127	0.0413856	4.46311	2.17909	5.83821	0.964909	1.70691	7.73561	9.58793	15.4486	6.18177	4.56737
ENSG00000166025	AMOTL1	protein_coding	2.39734	3.1696	0.00586636	0.0415122	0.18113	0.192564	1.09208	0.168182	0.108726	0.331911	4.84029	0.267838	2.2576	0.69471
ENSG00000174606	ANGEL2	protein_coding	1.82628	3.08655	0.00587788	0.0415681	1.09163	3.02943	1.52083	0.810788	1.64857	1.4929	6.83364	10.5492	7.97037	5.71874
ENSG00000105656	ELL	protein_coding	2.67416	1.80659	0.00589354	0.0416532	0.273835	0.360436	0.230133	0.164894	0.167597	0.0497009	0.361241	0.744836	6.32652	0.325085
ENSG00000115419	GLS	protein_coding	1.70381	3.55745	0.00592264	0.0418126	0.929395	2.05088	1.29291	1.19084	1.9933	4.8864	3.32843	17.377	3.0104	0.904143
ENSG00000129187	DCTD	protein_coding	1.60765	3.99127	0.00592336	0.0418126	6.83017	9.12288	4.66107	1.1201	5.94921	30.8207	6.28705	9.63968	16.6973	18.0108
ENSG00000116584	ARHGEF2	protein_coding	2.26143	2.35488	0.00593003	0.0418138	1.19328	1.61739	1.62825	0.0990631	0.436312	9.93189	5.06225	0.806136	0.996531	4.06825
ENSG00000104980	TIMM44	protein_coding	2.40613	2.63782	0.0059308	0.0418138	1.52283	1.20957	1.8535	0.120733	0.482084	3.05223	1.74567	0.86523	16.8851	2.1422
ENSG00000125249	RAP2A	protein_coding	1.43784	4.40929	0.00600431	0.0422856	2.45084	1.96971	2.37355	4.29316	3.28944	24.5961	4.32552	6.61019	2.78638	9.374
ENSG00000150630	VEGFC	protein_coding	1.97071	1.75193	0.00600507	0.0422856	1.21881	0.526398	0.527212	0.233522	0.699336	3.77446	0.703432	4.32329	0.956813	2.24437
ENSG00000073008	PVR	protein_coding	1.85187	4.23553	0.00602277	0.0423842	8.46903	1.52666	1.04201	0.476905	0.778564	7.85753	13.6876	8.93887	6.37673	4.40702
ENSG00000126249	PDCD2L	protein_coding	1.27693	5.59108	0.00604111	0.0424873	37.4439	17.8989	22.1724	19.224	29.5363	62.0922	89.8329	12.0797	75.4563	45.2118
ENSG00000047932	GOPC	protein_coding	1.10581	5.8042	0.00606171	0.0425801	8.93875	5.77562	4.47578	6.26771	15.4035	12.3677	25.0867	15.6044	16.4769	12.5085
ENSG00000152082	MZT2B	protein_coding	1.21894	4.74871	0.00606871	0.0425872	24.7504	33.5564	38.8228	25.0344	35.5727	35.0613	75.3564	82.6519	101.678	50.7163
ENSG00000134352	IL6ST	protein_coding	1.7873	2.90068	0.00608108	0.042638	1.31972	2.53543	0.485446	0.209746	0.514261	3.05887	1.53167	2.17423	0.403504	1.57787
ENSG00000205213	LGR4	protein_coding	1.91581	3.08404	0.0061343	0.0429065	0.595848	0.15324	1.75364	0.179558	0.881609	3.32392	1.9744	1.398	3.68398	1.9273
ENSG00000167695	FAM57A	protein_coding	1.43059	5.24709	0.00614347	0.0429257	7.19684	6.04388	8.30157	19.1694	8.12125	56.1472	10.4118	21.6239	32.6433	9.85447
ENSG00000095383	TBC1D2	protein_coding	1.92905	3.82023	0.00614742	0.0429257	0.877417	3.95554	0.988968	3.08365	1.40391	5.66136	23.0015	4.87415	3.11734	2.55673
ENSG00000109576	AADAT	protein_coding	2.43754	2.56677	0.00619882	0.0432264	1.56768	0.414171	2.99015	0.443579	0.178041	1.38726	12.2262	0.98236	11.5326	1.20415
ENSG00000226742	HSBP1L1	protein_coding	1.54558	3.99688	0.00632007	0.0440185	7.85872	16.001	7.86716	3.22654	20.4848	21.529	22.7041	36.2259	36.135	35.1447
ENSG00000134897	BIVM	protein_coding	2.16995	2.96755	0.00637671	0.0443592	1.78697	0.371969	0.31629	0.2431	2.01701	1.82948	7.39055	0.566051	5.46848	3.49508
ENSG00000133706	LARS	protein_coding	1.02149	5.47425	0.00638273	0.0443742	10.7547	7.97589	8.94438	7.28899	11.5724	31.0491	16.8186	16.7592	16.8901	10.8926
ENSG00000130177	CDC16	protein_coding	1.18672	5.53883	0.00662477	0.0457647	13.9449	7.86168	14.493	30.5101	11.4696	39.1369	44.5678	44.9601	26.0801	17.5196
ENSG00000155252	PI4K2A	protein_coding	2.20987	3.75766	0.00663048	0.0457647	0.400936	1.23042	2.3968	0.248702	1.99687	8.75833	1.96134	2.14703	0.429111	12.1715
ENSG00000168291	PDHB	protein_coding	1.15472	6.16575	0.00671314	0.0462242	27.8837	14.541	16.3443	43.1803	33.7924	29.4049	43.0942	76.2036	60.1447	76.3317
ENSG00000127125	PPCS	protein_coding	1.2329	4.90205	0.00672946	0.0463088	17.3753	18.2865	14.1126	6.57459	28.8747	38.6276	25.5731	30.714	43.336	46.0273
ENSG00000153317	ASAP1	protein_coding	1.55956	4.30661	0.00678564	0.0466195	3.12041	0.956345	2.13994	5.01983	1.25847	3.85777	4.21663	11.6994	1.17358	7.16082
ENSG00000102931	ARL2BP	protein_coding	1.13261	4.95331	0.00678774	0.0466195	9.29799	10.6829	9.95316	6.38076	13.9335	30.9464	24.603	26.0249	13.1573	12.572
ENSG00000057294	PKP2	protein_coding	2.1018	2.26589	0.00678843	0.0466195	0.178087	0.475754	0.648079	0.71729	0.800657	0.345166	3.30417	1.09113	0.69597	7.26624
ENSG00000021574	SPAST	protein_coding	2.03172	3.24421	0.00680282	0.046674	1.62076	0.35443	0.851948	0.542454	0.452037	0.430081	1.81874	1.03666	4.38079	5.99814
ENSG00000148719	DNAJB12	protein_coding	1.42625	4.9726	0.00699321	0.0477523	6.69494	3.68419	9.39424	7.98137	3.08214	10.3119	9.16486	11.3719	10.303	43.5461
ENSG00000174886	NDUFA11	protein_coding	1.07395	5.63392	0.00701102	0.0478172	37.6834	34.5181	51.4301	36.8162	49.7609	91.3197	111.177	65.8035	32.8833	113.618
ENSG00000111711	GOLT1B	protein_coding	1.60481	3.77389	0.00702912	0.0478507	8.42501	1.07956	4.71941	6.95543	7.53757	23.6729	8.28031	10.0824	21.7129	15.236
ENSG00000070404	FSTL3	protein_coding	2.38204	4.42573	0.00703259	0.0478507	0.585257	4.52578	3.34172	4.46935	0.690814	28.5211	0.92648	10.7913	0.630102	27.9496
ENSG00000109572	CLCN3	protein_coding	1.66468	1.25607	0.00704398	0.0478716	0.176823	0.129745	0.0888236	0.144259	0.268616	0.430304	0.55306	0.477754	0.442624	0.548838
ENSG00000213015	ZNF580	protein_coding	1.42755	4.56046	0.00705238	0.0478919	6.91071	9.50969	5.59041	10.9365	22.1643	38.6549	16.012	18.4358	20.9679	45.97
ENSG00000165416	SUGT1	protein_coding	1.12218	5.94441	0.00706982	0.0479622	47.2561	14.8031	21.3834	28.267	27.1645	39.3788	47.5605	57.4366	104.498	34.1828
ENSG00000042493	CAPG	protein_coding	2.44122	2.51496	0.00707877	0.0479946	0.564203	0.469937	0.511296	4.16081	4.01339	1.54204	14.4506	1.81681	19.872	12.1396
ENSG00000146112	PPP1R18	protein_coding	1.11346	5.46579	0.00708484	0.0480074	8.35255	15.804	23.9173	9.81303	20.6449	21.3841	46.1461	39.0694	23.519	30.0913
ENSG00000152558	TMEM123	protein_coding	1.1964	5.08456	0.00709575	0.0480328	6.22664	3.17044	6.74725	8.33428	15.3585	36.652	11.5559	11.3861	10.354	18.5436
ENSG00000163378	C3orf64	protein_coding	2.44485	1.67756	0.00711621	0.0481349	0.366804	0.101629	0.522817	0.205891	0.07025	1.69042	3.062	1.55631	0.0832432	0.100167
ENSG00000089351	GRAMD1A	protein_coding	2.6069	2.38214	0.00712612	0.0481736	1.6658	0.0913589	0.617626	0.136785	0.436943	0.0755855	1.23061	2.04767	4.28433	7.77543
ENSG00000198157	HMGN5	protein_coding	1.54696	4.71026	0.00715787	0.0483314	10.8138	7.31241	19.147	37.2278	11.9812	34.3201	63.5619	56.5324	90.2587	11.0483
ENSG00000198431	TXNRD1	protein_coding	1.16247	5.52719	0.00720139	0.0485113	10.488	3.98633	8.7504	5.39837	10.1973	31.2294	17.3573	14.8212	6.21094	13.0582
ENSG00000196937	FAM3C	protein_coding	1.8099	2.59862	0.00726667	0.0488652	2.70121	0.966252	0.526352	1.77748	0.731793	4.74004	2.37095	4.08005	2.96258	6.40841
ENSG00000122729	ACO1	protein_coding	1.40241	4.6387	0.00736632	0.0494197	4.53304	2.41454	9.09318	6.22116	1.17996	11.1087	11.276	18.1585	10.1184	8.17139
ENSG00000113356	POLR3G	protein_coding	1.7309	3.10876	0.00740294	0.0495786	4.42138	0.734122	1.22152	5.10613	1.52067	10.907	6.10182	5.72536	5.90803	5.08182
ENSG00000188629	ZNF177	protein_coding	2.85601	2.65871	0.00747274	0.0499878	0.280055	1.90239	0.231513	0.269706	0.523234	0.438581	0.272411	10.6539	0.266538	10.4663

## Sheet: Table S4
Table S4: Differentially expressed genes identified in both RNA-Seq and Affymetrix Array analysed data of single MCF7 & MCF10A cells (FDR<0.05, FC>2)
	RNA-Seq										Array
geneSymbol	MCF7_r1	MCF7_r3	MCF7_r4	MCF7_r5	MCF7_r6	MCF10A_r4	MCF10A_r5	MCF10A_r7	MCF10A_r8	MCF10A_r9	MCF7_r1	MCF7_r3	MCF7_r4	MCF7_r5	MCF7_r6	MCF10A_r4	MCF10A_r5	MCF10A_r7	MCF10A_r8	MCF10A_r9
ABLIM3	0.680897	0.63291	0.958388	0.621118	0.702924	15.6504	6.41843	2.08381	8.57665	23.7691	6.07982	5.74761	5.71952	5.9198	5.43294	10.6266	9.96457	8.20083	10.2094	11.209
ADCK3	1.83257	1.84296	0.57313	0.365625	4.61281	25.035	6.55136	9.09085	10.7476	1.84251	9.29318	8.25711	8.1163	8.19739	10.4735	11.9937	10.9577	11.2528	12.1593	10.5004
AKAP2	0.109749	0.136568	0.0518707	0.0617263	0.0881469	2.11924	1.26478	0.459818	0.593694	1.06329	4.78363	5.76261	4.60903	4.96446	4.65031	7.34435	6.63372	6.19694	6.30748	5.86428
ANGPTL4	4.50116	4.89524	10.3564	4.48088	6.72865	115.126	65.3166	34.7327	73.1672	125.835	7.12002	8.23618	10.7733	7.265	9.09324	12.944	12.8301	12.4409	12.9771	13.045
ANXA9	9.88765	19.2997	7.96721	17.5457	6.14838	0.629937	0.70072	0.757763	0.902579	0.488574	12.5183	13.0899	12.5776	12.8407	11.8934	5.18519	5.1978	5.66149	5.66243	4.82463
AP1M2	20.9221	21.6108	19.2931	10.5442	27.4631	0.742604	2.52435	1.18533	1.20479	1.35867	9.32263	8.80744	9.20746	7.84527	9.04206	6.52353	6.915	6.97962	6.66621	6.91164
APPBP2	37.749	44.9716	40.8571	27.0338	45.115	6.52593	8.61426	7.00609	9.66239	8.12872	10.0383	10.5665	10.374	10.4647	10.2562	6.15427	5.70947	6.06855	6.86911	6.912
ARHGAP23	0.171625	0.223446	0.178173	0.214455	0.150711	3.19963	6.16022	3.45082	1.27468	2.18161	7.10239	7.35286	7.21835	7.41804	7.12205	9.27037	8.69777	9.18103	9.09389	8.18712
ARMCX3	4.06178	10.0159	6.31278	5.66306	2.55563	0.462434	0.431025	0.342909	0.539116	0.549945	7.42146	8.16815	6.76742	6.25207	6.88555	4.27793	3.86397	4.03406	4.06223	3.97889
ARPC5L	56.1923	21.3112	105.053	26.1746	74.8372	15.6529	15.9902	27.3166	12.9501	28.3292	11.1889	9.92254	10.5751	10.2161	10.4838	8.53028	8.94183	9.56316	8.72876	8.91034
ASAP1	3.12041	0.956345	2.13994	5.01983	1.25847	3.85777	4.21663	11.6994	1.17358	7.16082	5.62414	5.36601	6.55085	6.14914	6.0249	7.77208	7.48551	7.92155	6.67795	8.04806
ASMTL	2.94896	3.28561	2.14696	7.54976	1.0844	1.30085	0.395154	0.326427	0.298606	0.241984	9.54611	9.41285	8.71839	9.51815	9.6329	7.82871	6.43682	6.82044	6.35926	6.16654
B3GNT5	0.215307	0.223578	0.0814882	0.0743924	0.183119	0.655014	0.272712	1.6174	0.967362	0.80782	4.72197	5.45216	4.8559	4.99575	5.39797	6.06445	5.5249	6.50895	6.41723	6.3045
BCAS3	38.7085	56.0106	73.2203	62.7137	45.4132	3.60945	4.2567	4.63189	3.88128	5.63088	11.2056	12.0909	12.0647	11.9071	12.2649	7.73833	8.47637	6.21678	6.78728	8.03434
BEX2	37.5923	22.2791	10.2636	22.6731	4.98201	0.84714	1.40456	1.49421	1.74455	1.42829	10.5209	10.2254	8.90921	10.8446	7.75775	4.34907	4.62286	4.35962	4.89704	4.67909
BMP7	88.6314	37.0383	77.8964	47.8973	24.0379	2.4725	3.24256	2.93118	2.76731	3.26403	9.99292	9.18152	9.81473	9.50137	9.45517	6.13464	6.21299	6.07153	6.52994	6.43716
C6orf192	1.02718	0.927857	0.89909	0.78722	0.850555	5.12413	8.2801	7.30089	25.6268	2.78444	4.63569	3.87133	3.67164	4.53005	4.83099	9.01295	8.92446	9.17366	10.5925	7.26566
C8orf83	7.07392	3.2455	7.52986	2.04141	3.17456	0.374594	0.488283	0.31799	0.555164	0.276366	6.45742	5.58631	5.48222	5.39555	5.27985	4.39131	3.97059	3.9475	4.13053	4.27761
C9orf116	9.63449	69.0842	10.3135	40.2463	31.1802	2.26394	3.24939	1.71242	1.49215	0.925358	9.05291	10.8393	8.83845	11.7063	10.2684	6.7798	7.26782	6.53653	6.98432	6.61386
CALD1	0.911275	1.02745	1.03761	0.892728	0.881395	9.91989	12.8446	17.7653	11.1538	11.9296	4.39119	4.58343	4.45437	4.54307	4.5884	6.80991	7.14722	6.90673	6.72162	6.71293
CAPN2	13.3888	14.8394	14.8641	13.1119	14.178	186.734	141.457	218.921	126.46	175.631	7.48625	8.37106	8.22962	8.56532	8.11284	9.68904	9.69639	9.6718	9.75183	9.78174
CAV1	22.9623	21.9367	24.8089	51.3375	19.8452	264.206	499.58	388.62	227.198	431.53	4.36366	4.25218	5.41853	9.37651	4.15633	11.5714	12.094	11.7125	11.7145	12.0269
CD44	1.76922	8.93844	6.26518	1.3707	1.90475	7.60432	22.1626	24.9244	9.93961	35.0276	4.45895	5.06616	5.17268	4.76124	4.54769	6.46133	8.37566	6.82731	6.13821	7.02288
CDC42EP3	0.342534	0.377535	0.546786	0.28792	1.26801	8.66867	3.19573	6.0709	3.80742	3.74384	4.00386	3.96396	5.20182	4.15659	6.87956	8.64473	7.99288	8.33692	8.25704	7.74425
CEBPD	4.3198	10.6414	3.86175	4.06936	2.14816	18.5802	38.3614	36.3137	35.4947	27.1954	6.28885	9.0704	6.15191	7.67652	5.45997	9.51137	11.0426	10.5178	10.9034	10.9791
CLDN4	48.7615	108.655	54.937	16.4773	48.7723	2.90492	3.36718	4.47146	3.27661	3.71453	7.92846	8.93709	8.10548	8.10718	8.2786	6.34228	6.31129	6.05393	7.15012	6.4266
COL4A2	0.06694	0.0501125	0.0277975	0.0461721	0.0522365	0.774991	0.337508	2.20227	0.269058	0.804073	5.48625	5.51816	5.45817	5.61065	5.63706	7.58047	7.39797	8.89937	7.75627	8.58309
COPS8	33.6963	24.6334	61.8597	49.9361	56.378	184.458	168.861	280.947	135.889	201.006	11.1465	10.4482	11.6989	11.5381	10.654	12.5312	12.5244	12.6744	12.4314	12.2543
CPS1	0.0805121	0.267755	0.229051	0.104996	0.154902	3.77778	0.289809	2.44777	2.0984	1.22402	3.81587	3.83288	3.78777	3.85006	3.82705	6.02416	4.2568	6.02713	6.60832	5.73897
CSDE1	292.085	263.858	241.571	171.953	181.848	37.3117	50	49.3878	54.415	43.824	13.0766	13.0068	12.8637	12.935	12.8255	10.6303	10.0794	11.6564	12.0255	10.9132
CXXC5	22.7109	21.5623	17.0318	35.0319	26.9741	4.63178	5.18815	4.54744	4.86175	3.74584	11.7955	11.5666	11.5151	12.0917	11.9493	9.57677	9.87073	9.85003	9.38165	8.52767
DDIT4	28.6646	23.2524	11.6316	25.0233	22.499	88.5995	135.159	112.293	195.804	203.374	10.3023	9.02279	7.65849	10.1851	7.78824	11.8516	12.2326	12.1366	12.4474	12.445
DIP2C	0.452607	0.654454	0.684828	0.233947	1.15448	0.0237577	0.0394762	0.0472251	0.0540003	0.0328351	7.3315	7.26272	7.76701	6.09979	6.44323	4.949	4.69878	4.70909	5.03065	5.12845
DNER	0.418592	0.506824	1.01161	0.487773	0.566899	9.77558	3.98664	5.13091	9.58533	4.66532	4.73949	3.98233	6.0855	4.28099	4.63476	10.385	10.1308	9.70608	11.0605	10.3059
DOLPP1	27.9659	16.5465	43.272	29.0362	23.4222	10.1517	2.32784	9.80218	2.05348	2.98381	9.23468	7.69435	8.41878	9.01709	8.63116	6.677	6.54875	6.61201	6.91422	7.02091
EGLN1	2.76382	1.58797	1.92312	1.35238	2.71641	15.9956	12.2263	20.9841	11.5136	6.03552	7.3331	6.71274	7.55671	6.72098	7.9657	8.8215	8.7426	8.24644	9.38212	8.80048
EIF1AX	18.1948	10.1224	13.2965	17.7695	11.0414	21.0399	33.2547	41.6894	42.2446	20.3195	7.28367	5.64298	7.02868	6.25657	6.7689	8.86996	9.36638	9.32448	9.54767	8.54891
EMP1	4.27636	4.70906	4.24292	3.25016	4.03143	29.2488	66.4383	77.3206	39.0204	39.2069	4.77569	6.38023	4.83887	4.9659	4.99924	9.30814	9.73597	9.94181	8.79645	9.70461
EMP2	124.551	83.662	125.434	43.4718	59.2292	24.421	18.0851	30.3284	20.5076	16.2304	11.8131	11.6715	11.5342	10.9404	11.3792	9.52602	10.1412	9.13254	7.80611	8.3513
ERBB3	6.94873	5.97654	7.05924	3.08742	6.96786	0.461388	0.415962	0.403332	0.796819	0.523225	9.62297	9.02787	9.48642	8.62748	9.71784	5.21298	4.89007	5.00166	6.77693	5.28171
ESR1	7.53228	12.4638	4.14739	2.71206	9.63883	0.525282	0.637495	0.371633	0.421367	0.468474	7.5114	7.72089	7.32523	7.42072	7.66282	5.9069	6.03276	5.83549	6.3186	5.84027
FAM46A	2.955	10.9215	4.70099	13.8275	10.475	1.23954	1.30141	0.604858	1.44692	0.362943	7.27277	7.74554	7.36624	8.91824	7.88279	5.57487	5.20972	4.57418	5.70434	5.18635
FAM84A	1.17419	7.8972	0.609658	3.35368	2.38256	0.240106	1.07334	0.399232	0.897163	0.284249	4.97887	5.86474	5.00313	6.14823	5.92937	4.17497	4.21157	4.28569	4.34372	4.14116
FBLN1	0.339388	0.328053	0.739531	0.348177	0.318617	7.32311	1.44954	8.89055	1.82818	3.70371	5.69424	5.99957	6.14723	6.10103	5.73861	9.73034	8.61948	10.0113	8.16232	9.06295
FBN2	0.162528	0.156062	0.154531	0.181747	0.242538	0.963585	3.67342	2.56394	1.80773	2.38416	3.49696	3.49879	3.38966	3.71189	3.53116	4.39801	5.08189	5.05005	3.90736	4.60064
FBXO7	7.58715	7.31064	7.80216	7.13875	9.2472	19.4648	16.5056	26.9836	15.9317	25.5933	9.82355	9.20159	9.14421	10.195	9.43039	10.7384	10.8845	10.7937	11.3381	11.8892
FERMT1	0.415816	1.59243	0.35662	0.530875	0.527344	6.17443	6.42205	4.01569	7.47708	2.53867	6.87682	10.1651	7.25707	7.62699	6.95017	11.8287	12.4539	11.4937	11.9156	11.387
FGFBP1	0.415684	0.287251	0.690469	0.477866	1.06854	4.59469	34.3629	9.58894	20.2585	2.54368	5.08334	5.6855	5.32178	5.82249	5.34022	8.98167	11.3436	9.42799	10.9183	7.4832
FKBP5	11.7394	7.73613	14.6643	8.29323	7.19621	80.3832	50.8221	46.3704	40.6954	60.4456	7.63649	6.67934	8.78322	8.58267	7.67452	11.1109	9.52596	10.5688	10.0545	9.45168
FOXO1	1.86202	1.04585	2.23777	1.26535	2.07154	25.8099	10.2862	17.1488	4.05547	18.2938	7.20052	5.95755	8.11303	8.36768	7.94485	12.1265	11.0468	11.4054	9.34745	11.0771
FOXP1	10.3069	14.0635	6.3286	3.97957	13.8246	1.85005	3.83296	0.834236	1.22381	2.22273	8.88746	7.84988	8.29105	8.30813	8.95806	7.41988	7.11405	6.78461	6.85773	7.46056
FREM2	0.786781	0.2113	0.135523	0.0770629	0.544162	0.0369808	0.0156385	0.0271291	0.0177264	0.0479772	6.48515	6.35722	4.90008	5.26984	7.19307	3.84042	3.88086	3.52591	4.01291	3.48876
FSTL1	0.376565	0.257433	0.293386	0.195666	0.272996	8.14168	3.35603	4.7535	0.402476	4.74682	4.70521	4.80283	4.78409	4.64933	4.84646	7.88939	6.17611	7.78323	5.9936	7.92994
GATA3	376.379	428.658	727.377	192.078	183.107	31.0662	35.0364	34.8052	24.4849	29.3798	11.8585	11.9311	12.1047	11.7223	11.4246	8.55566	8.70468	8.68531	5.40328	5.89508
GFRA1	38.6073	40.9906	62.8829	11.3324	23.2465	1.56369	2.1251	1.6983	2.138	2.37315	10.3346	10.3626	10.7165	8.13243	7.49998	5.25213	5.17566	5.0849	5.41082	4.74716
GLCCI1	5.8878	10.0571	3.23236	0.37951	3.85267	0.330056	0.91162	0.345141	0.306373	0.432838	7.25075	7.07673	7.22773	5.08701	7.13991	4.77003	4.70787	4.87044	4.90807	4.85042
GPR56	9.23708	4.88538	4.15669	3.27786	8.75343	0.373739	5.07731	0.551869	0.525869	0.6669	9.49245	9.65994	9.37082	9.64408	9.73273	7.41397	9.13076	7.46434	7.86096	7.71278
GPR87	3.52511	2.857	3.72737	3.67721	4.37494	65.1892	107.494	30.0456	26.9765	26.483	4.31289	4.92265	4.34342	5.70811	3.91973	10.7527	11.4426	10.1864	9.57171	8.28342
GRB2	50.7635	77.1682	45.0067	48.4851	56.1408	23.2845	16.24	16.3953	13.2374	19.2416	9.61955	9.85403	9.34048	9.61787	9.51269	7.22138	7.65932	8.41394	6.95921	8.44825
GREB1	5.58448	5.33062	5.44837	1.29599	4.47287	0.55333	0.276518	0.215561	0.28361	0.2561	6.18288	6.61732	6.49322	5.58386	5.99271	5.24578	4.55394	4.56678	4.81359	4.67251
GRHL2	1.75411	12.2686	5.06411	4.28219	3.61942	0.244716	0.251775	0.509745	0.380715	0.317869	8.45718	10.8317	9.83731	10.397	9.34552	5.54477	5.42898	5.62334	6.12879	5.7178
HENMT1	22.6222	18.4633	29.1153	13.3326	47.6686	1.43511	1.57582	1.7459	1.79911	1.52167	10.5596	9.72105	11.0425	10.1357	11.4384	4.14497	3.71238	3.96941	4.3456	4.73948
HES6	8.81671	5.80271	9.14515	9.06234	5.94505	0.931789	0.636359	2.33289	0.306235	0.595502	10.2024	9.576	9.8326	10.6483	9.81935	7.46435	7.36486	8.19907	7.23533	7.08169
HIPK1	33.9597	41.3615	46.2297	29.4415	33.9405	9.85252	5.953	7.65963	5.13481	5.52113	7.41961	6.98258	7.55412	7.04167	6.84531	6.20954	5.67118	6.07391	6.26627	5.89116
HPCAL1	4.21314	1.6196	2.96082	1.96179	1.47215	34.7949	9.21987	7.48174	19.7507	36.3748	6.68667	6.22691	6.69231	6.47874	5.72736	9.38545	8.18621	8.39722	9.68106	10.0839
IFI16	2.20127	2.39403	2.62842	2.16027	2.22285	9.40381	38.0917	22.7625	59.0876	45.7097	4.62913	3.38299	4.4898	4.71219	4.6881	7.41052	9.55021	9.46852	8.91841	8.69284
IGF1R	2.29156	1.70297	2.47489	1.49276	1.33667	1.12329	0.321051	0.446248	0.145038	0.366381	10.8449	10.0141	10.4739	10.4402	9.75692	8.54781	7.38548	6.82027	5.81076	7.24271
INPP1	0.533264	0.938622	1.03393	0.275842	0.23804	0.923774	6.97466	0.985831	0.824576	6.03703	7.83786	7.53657	7.25596	6.85289	6.08293	9.65266	11.1709	9.45674	9.2358	11.8582
INTS2	6.16389	9.10669	17.1823	1.36348	6.71468	1.07879	0.995676	0.552722	1.08346	0.773836	7.91667	7.03137	8.36285	5.45786	7.29019	4.27076	4.23255	4.18836	4.00345	3.90513
KANK1	2.20443	0.807716	0.994074	0.744622	2.26339	16.2982	7.81457	5.1572	6.38647	6.15911	8.08996	5.45567	7.04594	5.48622	7.6261	11.0812	9.92838	9.54201	10.4634	9.90157
KCTD14	0.744909	0.822179	0.451108	0.677935	0.598385	16.2663	5.81254	21.2065	10.1362	1.26619	4.59027	4.40637	4.87124	4.98717	4.94888	12.472	11.009	12.0396	9.49595	7.69345
KIAA1244	4.26024	1.32054	4.1826	1.62632	3.81212	0.36306	0.254109	0.228644	0.146233	0.455753	5.57586	5.0713	5.98822	5.33896	5.53024	4.67876	4.2398	4.22915	4.48761	4.78588
KRT5	0.362929	0.400577	0.298281	0.278146	0.395663	1.16716	6.25876	2.27572	3.08656	3.3844	6.65826	7.83334	7.16266	6.38316	6.58024	8.07126	8.86028	8.34783	8.47137	9.20327
LAMC2	2.3327	2.53686	2.09078	1.81158	2.64885	13.5302	91.1651	63.9977	12.6664	9.26213	6.2153	6.4646	6.19942	6.50514	6.43623	11.1949	11.4947	9.1166	8.42893	8.57902
LARGE	6.19327	7.55613	4.0605	1.60441	1.62703	0.231503	0.79862	0.898903	0.486452	0.33663	7.24199	7.34947	7.06332	6.70938	6.4024	4.52785	5.30811	6.38861	4.95296	4.66263
LHX2	0.638418	3.64773	6.93736	3.12091	2.08264	0.200766	0.240491	0.258783	0.140139	0.175666	6.41733	7.09077	7.55622	7.84727	6.93147	5.19641	4.96031	4.96129	5.26988	5.36507
LIX1L	1.36007	1.3158	1.21429	1.15701	3.42123	11.1972	21.6725	16.1651	15.7167	10.7269	4.47576	4.65299	4.35656	4.84458	5.52606	6.46643	6.84492	6.61174	5.90405	6.37857
LPHN1	1.985	2.67234	4.53917	2.97576	5.87336	0.191701	0.0891737	0.250458	0.269544	0.21278	7.37091	7.7103	7.36267	7.55313	7.43975	6.21509	6.22162	6.18559	6.29909	6.2083
LY6K	2.6895	3.34596	1.95399	1.45275	2.26977	32.3536	23.599	29.7062	55.9707	51.2127	4.7538	4.96611	4.55776	5.03587	4.95788	8.44056	8.02522	8.26643	8.68895	8.58102
LYPD6B	1.59611	3.55666	5.33123	4.38773	2.88394	0.0661256	0.499845	0.266803	0.435829	0.435191	8.64875	8.37228	9.82012	9.86531	8.62055	5.0394	4.7466	4.8479	4.89289	5.34366
MGST1	52.8704	39.6414	36.3563	41.9872	66.9903	277.573	279.946	250.992	153.219	199.878	9.89376	9.63781	9.4706	10.5879	10.3004	11.8573	12.0039	11.8446	11.5005	11.9186
MKNK2	2.7527	3.53267	4.41019	3.83985	3.22789	16.4167	9.61913	6.69409	10.9028	15.3061	10.1015	10.4013	10.1841	11.122	9.8936	12.1835	12.0115	11.3136	11.9529	12.1818
MREG	4.60765	13.8779	6.13097	11.017	6.86499	0.685294	1.10399	1.47486	0.79167	0.842805	7.8859	9.35771	7.87906	9.07954	7.90767	4.86108	6.27196	6.63383	5.88151	6.29239
MTMR2	0.48713	0.501091	1.1737	1.44669	0.641575	4.86688	3.1109	2.54819	7.41867	3.17331	4.79035	6.04752	5.81375	6.34827	5.3906	8.71549	8.82721	7.22671	7.92251	6.84935
NAV2	0.929173	0.599306	0.253096	0.65717	0.308714	4.77411	3.27911	3.81847	1.62086	2.5388	6.78357	6.19137	5.67779	6.88862	5.83275	8.19751	8.05119	7.77353	7.75791	7.81501
NCOA3	18.9603	17.1882	21.6349	8.23361	17.9533	7.98208	3.24552	2.58014	1.63021	5.85361	8.09687	7.69034	7.78885	7.14322	7.76648	6.30816	6.31651	5.11721	4.49768	5.2215
NNMT	22.2582	25.603	23.223	20.9975	21.674	265.262	474.583	349.067	298.898	412.208	5.84495	6.18074	6.47044	6.31782	6.14337	14.3958	14.364	14.2722	14.3512	14.4146
NOTCH3	7.29028	9.68229	19.5415	2.86911	3.56955	1.62716	0.582235	0.779171	0.709464	0.640065	9.15446	8.86802	10.426	9.51092	8.50488	7.84849	7.07263	7.04501	7.50786	7.25177
NR2F2	169.005	204.716	202.209	109.256	206.531	12.5925	20.639	30.0651	17.6238	20.1697	9.36481	9.23383	9.13157	7.99718	9.46241	5.90964	6.06287	6.98206	5.89173	5.79333
NRAS	67.5498	45.6248	81.4677	47.7102	71.1338	25.9444	10.6933	17.6497	27.0277	20.8546	8.15113	8.44865	8.72588	6.38815	8.0772	5.30474	5.95486	6.61516	5.66918	5.64556
NT5E	0.972491	0.92409	0.968274	0.815814	1.71015	17.0226	13.3226	30.5548	4.75572	10.7922	5.19641	5.19241	5.43987	5.36465	5.54268	7.42755	7.84441	7.57402	5.89928	6.85848
OAT	2.22264	0.907473	1.0609	2.23052	2.0862	11.7606	14.1103	8.22107	5.87744	11.7767	6.63555	4.9208	4.3816	6.78659	5.21178	8.73862	9.26342	8.07064	8.14596	8.87785
PALM2-AKAP2	0.298097	0.416521	0.158584	0.188514	0.269391	6.466	3.87052	1.40264	1.81198	3.22836	4.78363	5.76261	4.60903	4.96446	4.65031	7.34435	6.63372	6.19694	6.30748	5.86428
PEX13	3.05939	5.95357	3.03418	3.41161	5.72586	1.55779	0.906091	0.291747	0.348766	0.484546	5.41732	5.92397	4.8607	5.72402	5.87308	4.32142	4.36136	4.16519	4.33861	4.23106
PGM1	5.03704	3.39073	3.16527	8.12375	5.79821	52.9691	48.593	16.6872	35.3664	20.5017	9.43305	6.92713	6.40238	8.30177	10.8161	13.1544	13.0106	12.1678	12.4601	12.1068
PIP4K2C	8.05947	9.086	16.8099	5.471	3.72181	0.891488	1.95064	0.765105	0.671589	0.578287	10.9655	10.4491	11.1529	10.5898	9.51308	6.99271	9.1022	7.50138	6.99715	6.61754
PITPNM3	0.266268	0.221481	0.322498	0.238077	0.529641	3.10102	2.34407	9.32709	2.30398	1.17341	6.7103	6.58452	6.78998	6.63282	7.24082	10.3102	10.2612	11.5288	8.14469	9.14781
PLEKHF2	9.98327	9.1169	6.20405	4.6493	7.65998	0.520773	0.595897	1.10063	1.09836	1.44509	5.85101	6.27479	5.77109	5.83202	5.73808	3.69788	3.79779	3.51282	3.62531	3.9762
PM20D2	2.58635	3.20986	4.35158	2.22993	4.03241	16.3377	21.5443	13.7888	29.4335	14.7805	4.48291	4.78239	5.08081	4.40138	5.251	5.92097	7.50216	7.88972	7.62884	7.14742
PON2	27.1288	26.0921	17.9357	17.8645	24.8028	118.969	69.7336	174.019	55.403	135.66	11.8884	11.4515	10.7343	11.5244	11.6055	12.7347	12.7151	12.9334	12.5641	12.9751
PPM1D	25.2234	18.338	29.0903	31.0714	9.80494	9.36971	2.16414	4.11572	1.79955	2.49658	10.2034	10.2799	10.6099	10.571	8.86582	8.75784	4.93533	7.05214	4.93853	4.77689
PRKCDBP	1.85884	2.20402	1.69269	2.35746	2.27048	51.8605	22.319	21.9992	31.9388	40.7522	4.91801	4.83915	4.91749	4.83386	4.81858	11.7022	11.1207	11.1801	10.5481	11.6632
PROCR	5.90915	1.86346	3.72457	2.50698	1.03332	11.6635	44.9789	25.8868	17.2302	24.8717	5.75755	5.1172	6.26331	5.6715	5.39364	8.53554	10.3871	10.9096	9.03427	10.9607
PRR24	1.08734	2.60095	1.21565	23.7499	5.98944	0.318799	0.370739	0.459388	0.210118	0.568692	8.76673	9.74134	7.73043	12.4784	12.2409	5.99419	6.14962	5.4201	5.85456	5.55811
PURB	21.2024	22.0054	24.5479	14.9226	21.1873	13.6159	4.72207	10.5703	2.80715	4.27779	9.59484	9.90767	9.65484	8.92318	9.0421	8.03928	7.61762	7.21531	5.50309	6.61288
RAB15	1.5002	2.76683	2.03098	1.46825	3.94569	0.193176	0.224649	0.267231	0.203713	0.195272	9.19272	10.6828	10.3913	10.6104	10.7418	6.96263	6.70522	7.21984	6.78385	7.03587
RAB40C	0.974685	1.50966	2.8437	0.888662	1.6045	0.0960776	0.0931094	0.0922984	0.147756	0.0571297	8.91961	9.51242	9.74489	9.3324	9.63415	6.31095	6.09746	6.21079	6.5691	6.4583
RAC2	0.916789	0.951055	0.861377	1.14308	0.80818	7.6739	18.7453	14.8387	15.5776	12.6598	5.84139	6.77463	6.21395	6.38016	6.9046	10.816	12.2726	11.6128	11.8101	11.6955
REXO2	20.2421	19.2791	27.9978	24.7902	41.309	107.459	118.372	109.749	166.294	76.1891	8.456	8.23608	8.53555	9.20534	8.96743	10.8846	11.0346	10.5138	11.4234	10.7182
RHOB	10.4704	65.3534	43.0648	9.23149	24.9271	2.02921	5.99788	2.87535	2.56342	3.2679	7.41369	8.59108	8.05606	7.04914	8.18026	6.46218	6.65345	6.07099	6.14438	6.48799
RIN2	0.175715	0.412843	0.169003	0.23432	0.180674	3.14106	2.86618	1.3292	1.57144	2.19827	4.87972	7.48391	5.40598	5.44476	5.74556	10.3038	10.6825	9.34011	8.21829	10.0585
RPP25	22.249	4.50455	24.0307	5.52627	22.2414	1.5739	0.299964	0.635364	1.86441	0.535477	11.2002	8.4812	9.26389	10.4369	11.4186	6.39382	6.53604	6.60764	7.15139	6.7641
RTN4	201.881	161.81	248.703	138.463	163.165	581.775	502.328	575.92	343.547	547.445	11.2574	10.8494	11.4182	11.1396	11.2408	12.5065	12.2147	12.212	12.0135	12.3418
SECISBP2	19.7771	8.12729	30.97	13.7694	11.7935	8.4205	1.65993	1.29024	1.30022	1.18179	10.3797	9.86494	11.0602	9.70796	10.2882	4.2375	8.11428	3.31352	3.66946	3.47036
SFRP1	4.15112	4.27319	3.98194	3.66343	3.85434	21.0544	74.8724	77.8732	40.1029	19.4113	5.62653	5.67365	5.93515	6.10676	5.90038	8.72717	10.0963	10.0942	9.48117	8.2564
SFT2D1	8.72378	6.191	11.6882	5.80695	23.323	50.8888	15.3502	67.2224	55.2185	35.3126	6.5902	6.47552	6.84943	6.80052	7.46954	8.02129	7.80684	8.43042	8.28403	8.1043
SH2D2A	0.479255	0.478372	0.364862	0.330568	0.703975	1.37001	0.424858	11.3011	17.698	1.70168	5.26373	5.60118	5.6007	5.96743	5.69364	10.595	6.63999	12.0218	12.3928	10.0016
SIKE1	152.183	221.696	247.217	91.3887	161.439	24.4534	31.4099	63.6059	13.3318	20.2882	5.08771	5.73692	4.92747	4.62704	5.47639	3.96441	3.97069	3.74918	3.90257	3.7999
SLC16A3	3.23625	2.0707	1.27989	1.7716	1.93355	29.32	21.5739	44.9162	16.1307	32.5401	6.18408	6.53082	8.03264	6.45462	6.28584	12.0282	11.7498	12.1526	10.4943	11.7615
SLC26A2	2.03098	2.83787	1.8657	1.83199	2.34958	51.6538	17.16	37.4175	3.71505	18.2942	5.09327	5.92831	4.37573	4.55373	4.47584	10.7284	9.35586	10.3346	7.43584	9.77087
SLC44A1	18.2958	20.0603	20.5425	17.7434	39.4438	8.45199	12.7428	7.05161	6.46624	7.3589	8.29581	7.579	9.12565	7.82593	8.07402	6.42199	6.98236	6.7149	6.72598	5.97711
SPARC	0.732667	0.651258	0.705341	0.540788	0.801308	7.65263	2.23327	20.4991	2.42455	14.534	4.5316	4.79939	4.49857	4.85029	4.69549	9.05368	6.56337	10.115	7.01044	10.3575
STAMBPL1	0.762144	0.498492	2.16852	0.36897	0.423271	3.16888	3.84506	10.4368	14.0102	1.55909	4.53066	4.50155	5.49394	4.64996	4.40873	6.55269	6.36766	6.53097	6.57876	5.49307
SULF2	64.7553	171.58	74.3066	66.3237	144.717	6.3265	8.00068	7.47747	7.25251	7.94587	12.2797	12.5521	12.3273	12.3445	12.4779	4.64605	5.60746	5.04608	4.98333	4.66536
SULT1E1	1.89292	2.24614	3.17623	1.57806	2.02504	56.3506	17.5695	20.3789	34.7704	44.8362	4.59636	4.56038	4.35495	4.42406	4.65405	9.93843	8.14497	8.58491	8.95672	9.8053
SYT1	1.52568	1.24791	2.26758	3.03816	2.31486	0.0977484	0.0859069	0.150361	0.27318	0.149257	4.87025	4.9668	5.93354	6.05835	5.37796	3.9037	4.03679	3.81135	4.00674	3.89768
SYTL2	5.85031	12.2741	9.03985	2.49957	9.39909	0.543713	1.03876	0.465438	0.602143	0.541599	6.28772	6.8767	6.95536	6.86543	6.95988	4.07218	4.41269	4.1244	4.04844	3.93674
SYTL5	7.77767	13.971	6.10168	5.30879	18.1552	0.547413	0.783509	0.800956	0.721591	0.726122	7.22876	7.5406	7.21187	7.15269	7.80839	4.72107	4.9143	5.04	5.23954	4.98846
TBL1X	5.7281	7.40644	5.38318	7.91187	7.61824	6.22671	0.768162	0.552594	0.587387	1.3909	7.23804	7.41294	7.2834	7.62309	7.49749	6.54201	5.58437	5.39801	5.83756	6.19414
TCEAL8	2.46653	4.36611	1.89342	1.61729	2.15091	26.3691	37.7721	12.4854	57.3427	32.8159	3.52314	3.65553	3.5676	3.99195	3.76736	8.20456	9.65021	7.74322	8.73456	6.12953
TEAD2	36.0631	22.6919	18.8152	33.7008	13.6853	3.60929	2.87721	2.78504	1.49638	1.83462	9.57054	9.57037	9.53937	9.83526	9.36032	8.46015	7.89234	7.70409	8.2168	8.25574
TFCP2	0.197191	0.250115	0.226043	0.227344	0.245087	3.37725	2.94361	6.99023	3.84877	1.69534	4.75807	4.90472	4.92519	4.86271	4.91103	6.66568	6.95465	7.73445	7.24179	6.02946
TFPI	0.773448	0.889646	1.229	11.7286	0.60091	5.05174	5.20531	9.1313	12.6381	23.8786	3.69257	3.84097	4.03608	3.94629	3.51918	6.09241	5.69744	6.28161	6.44283	7.91664
TGFBI	23.3958	24.9749	24.1167	20.2711	21.5854	233.767	223.283	852.669	88.2632	213.758	6.00666	7.52689	9.33667	6.06196	5.86847	12.94	12.947	13.0136	12.937	13.1434
TGFBR2	2.07074	2.41112	2.44503	2.35434	2.27709	25.0492	32.2319	19.0221	21.851	26.476	4.64715	4.39367	4.46551	7.15857	4.74814	9.98267	10.7892	10.1114	10.5272	11.3147
TIMM17A	39.5529	26.4835	36.8125	40.8623	33.764	215.242	83.839	85.4906	114.083	110.139	8.38771	8.30931	8.71427	9.25296	8.27833	9.91804	9.5837	9.63043	9.8124	9.79053
TM4SF1	2.34142	2.72265	3.44712	2.41422	2.56415	84.7124	35.7328	30.8298	17.9498	35.2904	4.81973	5.10351	6.54492	5.26251	4.90062	10.6974	8.61682	8.87902	7.57957	9.67965
TMEM30B	4.92968	4.9407	6.80858	3.07595	3.28416	0.374126	0.386739	0.399344	0.456636	0.362532	7.0942	6.48268	6.90214	6.29293	7.25765	5.81271	5.92068	5.63098	5.71753	5.83639
TNS4	0.452263	0.491943	0.443433	0.317727	0.622806	12.8867	5.33236	3.56146	3.93506	13.2408	6.16931	6.6886	6.47415	6.48397	6.34288	8.37607	7.99503	7.27905	8.63487	9.19063
TRIM33	107.876	122.511	92.8919	63.3775	119.905	36.1942	18.0136	37.2695	27.4982	25.5556	9.29495	9.15945	9.15525	8.19488	9.49245	5.92457	4.95503	6.06895	4.25292	5.04863
TRIM37	56.917	51.3099	75.2914	64.9809	67.9385	9.90651	4.75445	8.6695	5.91215	11.8111	11.082	11.5592	11.7537	11.7028	10.6514	9.5188	6.31912	8.31931	8.24306	9.32839
TSPAN15	8.45981	22.1476	31.9275	3.68565	17.9844	1.62707	1.87587	2.09991	1.57737	1.74002	9.54665	10.8249	10.6646	9.05459	10.3368	5.94655	6.62102	6.29259	5.45038	5.48283
TSPYL5	21.3	21.5499	15.9553	16.5586	23.6384	1.16619	1.30403	1.39609	1.50769	1.22685	10.9177	11.3189	9.89078	10.4024	10.544	4.80656	4.4457	4.63923	4.08812	5.02697
TUBA4A	1.74344	1.28463	1.49854	3.21119	2.38989	31.2475	5.71038	31.661	23.7736	19.4824	9.58483	8.43598	9.30373	8.80483	11.1241	13.5791	13.2959	13.5503	13.6031	13.7045
UAP1	12.3389	8.13148	7.61813	3.95305	3.76579	47.4862	19.075	35.4588	30.0791	31.2498	8.21829	6.9529	7.24126	4.57065	4.92121	10.5433	10.4323	10.1567	9.87478	8.84728
UCP2	3.44162	9.47433	2.57351	7.34997	1.32402	0.327762	0.266135	0.184245	0.239382	0.246261	12.896	13.5992	11.3979	13.0918	12.0879	4.81974	4.64401	4.74319	4.85208	4.92248
USP32	5.89109	8.76728	4.33264	2.94767	5.57332	0.615263	0.92245	1.33291	0.567074	0.633811	10.6492	10.5465	9.67257	9.92364	10.5111	7.25333	7.14881	7.12998	8.27685	7.31277
USP42	4.43326	1.59598	1.12393	1.8096	3.90786	1.02173	0.438605	0.655395	0.205575	0.145627	10.2944	7.75314	8.01228	7.52339	9.37176	4.97614	6.15789	6.03347	4.67582	4.27708
VAV3	0.438349	0.770978	5.87835	0.831277	1.10388	0.116156	0.174459	0.367176	0.188756	0.120551	4.82181	5.77915	7.20293	6.09241	5.81227	3.88748	3.91646	3.75796	4.58814	3.89578
VEZF1	14.8177	13.4126	23.3097	25.6556	23.8997	14.4	4.1175	3.70832	8.45221	7.85649	8.95043	9.41737	8.79752	10.4247	10.1858	8.65448	6.53007	6.92447	6.84288	7.52567
VIM	31.5981	36.5223	33.2733	31.0465	33.3351	887.468	354.381	799.033	326.576	516.721	5.6111	5.84348	5.32198	6.39776	5.35106	11.8808	9.89516	11.6395	10.3308	11.2334
ZBTB38	0.300307	0.665875	0.699739	0.539469	0.872763	12.2415	14.488	1.66708	6.40337	1.08246	6.22415	6.03792	5.69004	5.80669	5.9694	7.61918	7.42955	7.49223	7.98262	6.98543
ZNF3	1.74153	0.850571	4.70274	1.7877	1.94267	0.123455	0.119494	0.455056	0.184789	1.0501	8.14659	6.33332	6.81343	6.68993	6.4747	4.92763	4.88882	4.78523	5.30819	4.96533
ZNF354C	33.3281	26.1186	22.9187	12.6448	14.3547	2.12579	3.93393	7.20265	3.60629	5.49582	7.13628	7.31536	7.02644	6.82007	6.76919	5.57656	5.4563	5.65945	6.23612	5.73353
ZNF703	4.77476	4.0997	8.59556	3.44161	3.22935	1.22526	0.243274	0.29283	0.413628	0.248778	11.123	11.4367	11.0117	10.924	9.33817	9.85483	6.4963	6.90218	6.67188	6.55566
ZNRF1	28.5972	13.3573	16.6324	16.3199	13.0335	1.76131	4.63542	9.01865	1.03806	1.49068	8.95058	8.32481	8.42237	8.62448	8.36881	5.91796	7.24447	7.17993	5.67976	5.2014
ZYX	1.50849	0.69047	2.60945	2.47299	1.20682	7.44317	6.36978	9.33467	6.08719	16.2365	9.21512	8.28021	9.9025	7.96161	7.84714	10.8948	11.2799	11.482	11.0936	12.0677

## Sheet: Table S5
Table S5: WaferGen qPCR primer sequences for 173 amplicons
Target Gene	Forward Primer (5’- 3’)	Reverse Primer (5’- 3’)
ABLIM3	CCAGCCAGACGCAATCAT	CCTTCAATCTCGCCAAGTTCT
ACBD6	CAA CTG GCA AGG CTT AAT CAA A	CAT ACC AAA GAC GGG TGG AA
AGPS	TGAGTAAGCACTTGTATG	AACCAGTAAGAGGAGAAT
AKR1B1	GGC GTG TCT AGC TTG ATG T	AGG GTA GAA AGA AGG GCA AAG
ANGPTL4	CGTTGCCTCCTGAGATCGA	CCCTTGGTCCACGCCTCT
ANPEP	GAA GCT CTC GAT GGA CAA TGA A	GCC CTG TTG ATT CCT CAG ATT
ANTXR1	CTGTGATAATTCAGAAGATAGTT	CAGGATATTGAGGACTTGA
ANXA1	GGC TCT TTG TGG AGG AAA CTA	GTA GCT ACA CTG TAA TCC TGT TGA
ANXA9	TGC CTG GCA GTC TAC AAA CA	CTG CAA GAT GCC ACT GGT C
AOX1	ACTAATTGGTTTCCTCTA	GATACAGTGTCTATATTCAT
AP5M1	TTCTTACCATTCTCTTGATT	CAACTTGACAATGAACTG
AQP3	ACATACATAAGTAGGAGCA	CCTAAGACTGTAACATCTG
ARHGDIB	CGTCTCCATCTCAGTACA	GCCTCTAGTTGCTTGAATAG
ARRDC1	CCT CGT GCC TTC TCT CTT G	AGG AGT TGT CTC TCC AGG T
AURKA	TCT AGT CCT CCT TAA CCA CTT ATC T	GAC ACA TGG CCT CTT CTG TAT C
AVPI1	CTTCCCTCTTGCCAAAAG	AATGGGTCCCACATAATG
AXL	ATCCTAAGCATCTAAGTT	GATTCTTGGACTCTTAAC
B2M	TGC TGT CTC CAT GTT TGA TGT A	GAC CAA GAT GTT GAT GTT GGA TAA G
BCAR3	GATAACTCTCCAGAGAACCT	GCTTGTATATTGTCAGATTTGC
BCAS2	TTATGAGATTGAACGGACTATT	TTTGTGAAAGCCCAACTT
BCAS3	GAAACCGTGGTTACTGAG	GCAGCGTGATTTATTGGA
BMP7	AAGATCCTACAAGCTGTG	CGCTCATAATTACCTCTG
BNC1	AGTAGGACATTATTGCCATA	ACCTTTAGACCACAGAAAT
BUB1B	GGGCTTTGCTCTTTCAGT	TTCACAAAAGTTAGACAAGGC
C11orf58	AATAAAGAGCAGTTTCCCATA	ACCACCTAATAGCAGTCA
C20orf43	AGGATGGATTTCAAATAC	TATGACTCTGCTATCTTC
C3orf14	TAAGGTGTATGTAGGTTATTG	CTATGGGTTTGGTAGAAAG
C6orf97	ATCATTTGAGGTCAGGAG	TAGTTGGGATTACAGTCAT
C8orf83	GACTTAAAATATAGCCTATGG	ACCTTAAAACAACTACCC
C9orf125	GTGTATTGTCCTTGATTAG	CTGTTAAGAGACCTCCAC
CALM2	CTCTGCGTGGACTATGGA	AGTGTACGAGTACCTGGATAA
CAPN2	CAGGGAGGTATTTAACAG	ATTGTAAGGAGAACGATT
CAV1	CTGCTCATATTGTGATTCT	AGGTAACAGGTTGGTAAT
CBS	CGTGAAGCAATCATTTCC	TTAGACAACAGAGACACAA
CCNE1	TTAAATAAGTGGGTCAAGTA	AAGTAGCACCTTCCATAG
CD109	GGC CAA GAT TTA CCA CGT TTG	CCA GAA CTG AGC CAC ATT CTA T
CDC25C	TTGAGTTGCATAGAGATT	AATACAAAGAAAGAAGGTAG
CDC42EP3	GTACTGGCTAAGCAATAC	TACCACAGAATAATGACTC
CDC73	ATCGCACTTGAGATTCTG	GAAGCACAAAGCATCAAA
CDH1	ACA CAA GAT CCG TGG TTT GTA	CAC CTG GAA TTG GGC AAA TG
CENPE	ACTCAGTAGACTCCTCTT	CTATCACCATTCTAAATTACCA
CENPN	GTGACAGTCAGCTTCAGAGAA	CTCAGCATGGAGGAGGACG
CLCA2	TTCACTGTAAGAGGTAAC	AAGGGCTATAACTATCATC
CLDN4	CCTGCATCTCCTCTGTTCC	GTGAGCAAGGCACAGTCC
CLDN7	ATGTATAGTCCTCTTGGG	TTCTGAACTGAAGTAGGT
COIL	CAG TTA GAG GAG GGT GAA GAA AC	GTT CCA GAT CCA AGA CCT TCT C
COL12A1	TTCAATTACACCACGATT	GCACTAACTTCATCTACAT
COL4A1	ATTTCCGTGGTTTCTCAT	CGTCTGTGGCAATACTAG
COL4A2	CTGCTTTCTACGCCAATG	ATAATTCACATCAACGGTATTTG
COL6A1	GGCTGTGTCTTACTAGAA	GATAAAACGTCGAACACAT
CTDSPL	CGTTTCCAGGGGCGAGTA	TTTTGGCAGGAAGGAAATCATTG
CTSD	TTCGTGCATTGGAAGACC	CTGGAGATGAAGGGAGCC
DDIT4	AGTGTGTTTGTTGTTTGTTT	CAGGTCAGTAGTGATGCT
DSCAM-AS1	ATC CTT GTT TGG TCT CAC TCC	CCT ATG TGG GTG ATT GGT ACT T
DUT	TTGTGGTGACCTGATGTAA	AAGTTGCTGAAGGGAGAT
EFEMP1	GCTCTGTGTTAAGATTGAC	AATGCCCACTTTATACCA
EFHD1	AGAATAGTTAGGATACCA	GGATAAGAACATCTACAG
EMP2	CCTCAAGCAATACATCAATTC	CCGCATTCAACACAGATA
ENDOG	CGTAAAGTACCAGGTCATC	ATCAGCACCTTGAAGAAG
ERBB3	TCTAACCCCAACAGCCACAT	CCTTGTGAATTTGCCCTCGG
FAM111B	CTCTCAAGTGCCTGCCTAG	TCCATCTTCTTTGCTACTCTTTCT
FAM5C	TTGCTTGCTTCGTCATAG	TCGTGTCATAATCCATTGTG
FAM83A	AGACAGGAGAATTGCTTGAAC	ATGCTGGAGTGCAGTGAT
FAM83D	GAGAACACTCTTTACTGAAA	AGTTACTGATAGGAAGGATAA
FBLN1	ATGGCTGCTGTAGAATAG	CAATTTCCCTTCCAAGTG
FBP1	CACCTTACATTCCTAGAGA	CATTATGGAGACAGCATT
FGFBP1	GATGTCATGTCGTAAGTC	ATTATCACTCTGGCTCAT
FHOD3	TGTGTTTCTCTTGATTCC	CAGTCTGTGAAGCTAATC
FOXA1	TGGAGGAGAGATAAGTTATAGG	CACACGATGGCAATGATTA
FOXD1	TTTGAGGTGTAGAGATTC	AAGAATACGCAGTAAGTA
FOXO1	TCGGTCATGTCAACCTATG	GTATGGGAGCTGGGATTC
FXYD3	CTC AGC CCA AAG CTG ATG A	CCA TCC TGG AGT TCA AGT TTC T
GALNT3	TTGTCTGTCAAATGTTTCCTTAA	AGTGCTTCAAGTGGAGTG
GATA3	ACTGTGGTGTCTGTGTTC	AGCACTAGAGACCCTGTTA
GFRA1	GAACATCTCCTGTAGAAGTA	CATTCTGTAGTGCTTGAG
GLUL	CTGGTAGGAATAGCATGTCACTA	GGTAGGAGACAGTTGAAGCA
GPR87	ACATAACCAGAGCATCAG	ATTACACGCAGACAAGAA
GPX1	GGAGGAACACCTGATCTTAC	CTGACACCCGGCACTTTA
GREB1	GCCGAAGAGTTGATGTCA	TATAAGACTGGAACAGACAAGAAT
GSTP1	CAT CAA TGG CAA CGG GAA AC	CCT GGA GAA AGG AAG GCA AA
HDAC7	GTGTGAGTGAGGCGTGTG	GGGTATGGTGGGTCCTAG
HIPK1	GCTAGTTATTGTGTGCGATTT	AGAGGCTTGTTGTAAAAGAAAG
HMMR	GCT TGA TCC TGG AGG TCT TT	GGT AGG ACC AAG TGA GCA TTA T
HPRT1	GCATGTATCTTCTAAGAATT	ACAAGTTAAACAACAATCC
IGFBP4	TACATTTCTCTGAGCAGTC	TGGAAGGATAGGTTCATC
IGFBP5	CGATGATAATCTTTACTGGTGAAA	CTCACAAACTGGTTGCATTT
IGFBP7	GGC CCA GAA AAG CAT GAA	GGA TGC ATG GCA CTC ATA TTC
IL20RB	TTACCTACACACCTGCTAA	GTCACCAGTTTCCCTCTA
KIAA0182	GTATATTAGCCACTTAGC	GTTATAGAATTAAGCACAG
KIF23	TTC ACA CAA GTG TTT GTC TTA GAT G	GGG CTG GAG AAG TCA CAA TAA
KRT19	GGG ACA GGA AGA TCA CTA CAA C	CCA GAA GAC ACC CTC CAA AG
KRT5	CAT GGA GAT TGC CTC TTC TAG G	TCT CCT GGG AAC CAA AGA ATG
KRT6A	CCC TCA CTT CTT CTC TCT CTC T	GAA GCT CCA GTG GTG ATT ACA T
KRT80	TAT TGC TTC CCT TCC TGT TTC T	GGT GGC TGG AGT ATG TGT TAT C
KRT81	CAGCTGCCGGAAATGTTAGG	AGAAATGTGAGGCCAGGAGT
L14	TGC CTT TCA AGT GCA TGC A	GGG CAC TGT GCG GAA ACT
L32	TCCTGGTCCACAACGTCAAG	GGCACAGTAAGATTTGTTGCACAT
LAMC2	ATAATAGTCGTAAGTGGAG	ACAATATGAGGCAATAGTA
LIX1L	TTATAAGCTGGCACTCAT	CAATTCTTCCCACAACTC
LRRD1	AGGGATGTTTGTTACTACTCA	TCAGCCATCTCATATAGTTAGG
MARCKSL1	GGTTTTCTTCCCCAATTCT	TATAAGCACCCCACTTCT
METTL7A	TTGCTGAATATTGTAGATTGTAG	GAGGCACTTGTGATGATT
MIR3654	TACGAGTCATACACATGG	CTGATTGAAGGCTTTGCC
MLH1	CCTGATCTATACAAAGTCT	AGAAGGCAAGTATAAGTC
MSMO1	CACCAAGAACTTCCATTC	AATACTCCACTTACATCCAT
MSN	ATTGAAACCTGGAATTGT	ATGGATTGAGCATAAACC
MT1E	CAG CTC TTC TCC CAG ATG TAA A	GCA AAT GGC TCA GTG TTG TAT T
NFRKB	TAATCGAGAGGCTGTAAG	CAATCAAGATCCCAACAC
NNMT	TGT GTG ATC TTG AAG GGA ACA G	CTT GAC CGC CTG TCT CAA C
NR2F2	GAGACAATTAGCAGAATG	GAAGCCAAGATTATATCAA
NSDHL	CCTGTGGATTGATGAAATAAC	ATCGTCACGGAAAGAGTA
OSR2	GAAAGCCACACACTACTAC	AAACAAAGACCCACAACAT
PDPN	GATTGAGAGAAGGGGAAT	GAAGAAAGGATAGGAAAGAAA
PFDN4	TTGACGCCTTAGAATCCA	GTTTATGTTGCTCCCGAAT
PGM1	GGCTTAGATCAATCTCAAT	TCCACCTATAGCTTACATT
PKIB	AAGGCAGGTTACTTCCAA	ACTATTGTTCTTTCTCACCAAA
POLR2G	TTG CTT CAT CTC TCG ACA TTC C	GGT GGG TTG GAG TTA GGA TCA A
PPAP2C	TTCCCGTCGGTCCCCAAA	ATCTCTCGGTCCCTTCCTTAAC
PREX1	TTGTTGTTGGTGTTGTCA	AGTAGAAGCAGGAACAGT
PSMB8	ATGGTTGGGTGAAAGTAG	TTCTTCTCCTTGGACTTAA
PTGES	TTTAGTAGAGACGGGTTC	CAGTGATTCATGCCTGTC
PTRF	GACTGGGTTCTCAAGACA	TAATGGGGAGGAACAAGG
RAB25	GCT GCT GTC AAG GCT CAG AT	CCC ACT GCA CCA CGA TAG TA
RAB34	CCT AAC TGC CAG CAA GAA GA	GTC AAG CTC TGG AGG AAT GAG
RAC2	GAA GCA TCT ACC CGT TCA CTC	CCA TCC CTG AAG GTA CAC AAG
RANGRF	GCCAGAGGTTTGGGGTAA	GGAAATTGCCAATTCCTGTTC
RPL14	GATGACAGATTTTGATCGTTTT	CCTTAGTACCAGGTGCTT
RPL32	CAGGCATCTTCTGTAGTATA	AGCATTTCTGTCTCATAAGT
RPS6KB1	GTTTCTCCTATCCCAAGTT	CAATCCGAAATCAAATAATACAG
RRM2	ATGAATTGTCCGTAATGTT	ATTGTCACTGCTATGGTA
S100A14	TCCTCATCTCTGCAAAGT	AAATCATTTCCCATAGCC
S100A6	GAG GTG AAC TTC CAG GAG TAT G	GGT GTC TCC ATC TTC CCT ATT T
S100P	GAC AAG GAT GCC GTG GAT AAA	GCA GCC ACG AAC ACT ATG AA
SERPINB5	CCAAGAGGAAGTTCAGAT	ATATCGGCTATTGTGAGAA
SFRP1	GGTTAGCATCAAGTTCTC	GAAGTTATGACACAGCAA
SHISA5	ATTTTGCCTGTTTTCTGT	AGGAGTTGTTGCATATTC
SLC20A1	ATCTATTGGCATATTCGG	ACATTCCACTTCATTCAT
SLC26A2	TTAACTCTTCAAGTCACCTA	CCTAACTTTGGAGAACCT
SLC43A3	ATCCTCTGCCACGGGTTA	TTGAGGGAGAGCCAGGAA
SLC9A3R1	TTACTCCCCTGAATCAATGT	GTCTCCTTTCTGACTGCG
SLITRK6	GTGCTGCTGTGAACTAAA	GCTACTGATTTATGGCATCTA
SLPI	TCC ACC ACT GAT ATC CTC CT	GCA AAG AGA AAT AGG CTC GTT TAT
SOX7	GCAGTCCAGAGCATGTATG	TGTTCCAAAGTATGAGTTGTTCT
SPARC	AATCAAGAGTGAGATGTAG	ATGGTGAGAGTTTGTATG
SPINT2	AGTTGTTTCCTCGCTGAT	AACGATTCCAACATCACTTC
SULF2	TTTGCTTTGGATTATACCT	CATTGTCAAACGTCTCTG
SYT1	CATCCTCAAATAAGCCACAT	AGGAAAACACCCCAACAT
SYTL5	AATGGTTATTAGTCTAGTGTC	TATGTGGGAAGCAATGAT
TBC1D30	AATGAGTAGGAGCTTCAG	AAGGTGAGTCCAGATACA
TCEAL8	GCT TGA AAG GCT TAG GGA AGA G	GGC CTA AAG CAC ACA GGA TAA G
TEAD2	AAGATGAACCCTTTCTGT	GAGATAAAGTCAAGACCCTA
TET2	ATCTTGATTGACGCACAG	CTGCATTCATAACATTACAATAC
TFCP2L1	TTGGAGGAAGGTTGAGAC	GACCCTGAGCACATTATTC
TFF1	TTGTGGTTTTCCTGGTGT	ACGTCGATGGTATTAGGAT
TGFBI	AGG AGG GAG AGA GAT GTA CTT T	CTC TCT GGA AGT GAA TGT CAG G
TGFBR2	GGA TGG TGG AAG GTC TCA TTT	GGG TGC CTA GAG GTT CTA TTT C
TJP2	CCTGCACTGTGTCATCTT	TGAGCACTTATAGCCAAACT
TMEM14B	CTGTTCACCTCTGCCTTTG	AGTCACACTCGTTTATTGATTGG
TOP2A	ACT CTA CTA CAC TCA GCC TCT T	TCT TCG GCC TCT GAT GAT TTG
TPX2	ACCTGCTCTTAACCTCAA	AAAGTCTGGAGAAATGGG
TRIM33	GCTTTTCAGACCATGCAAACT	CACCTATTGGTAATGCATATTCCT
TSPAN13	CGTACATCTCACTGGTAT	AATTTGGATTTCCCTTAACA
TTC6	CACCTGAATTGGCACAAG	TTCCTCTCCCAAGACTTC
UCP2	CTTCCTTCCGCTCCTTTA	GAGACAATGAGTAGATGAGAATG
UGDH	ATCATCAGATTTATACTAGC	ATGTGATATTAAAGTGTGG
USP3	GATGTGTTCCTTATTGTG	CCTGGTCTACTTAATGAT
VCAN	GAACTAAGGACTCCAATG	TAGGTCTATATCCGTATGAA
VCL	AAATGAGAGGGCAGTGTTT	GGTTCTGGCTTTGGGAAA
VIM	ACTTCTCAGCATCACGAT	TAGGAGTGTCGGTTGTTAA
VMA21	TACATCACTAGAGTCATTG	AAGCATCACTTAACAGAA
YWHAB	TTAATACTTGGCGCTTGA	GCAATATAACCATCACAGAAG
ZIC1	TACGATTACAGTCTCCAC	ATTCTTGACAGGACATGA
ZNF135	GCAACCAGTTCTCACATT	CCAGCATTACACAGCAAT

## Sheet: Table S6
Table S6: NSCLC-PDX RNA-Seq EdgeR analysed RNA-Seq data of TT, RCIC & MCIC cells (FDR<0.05, FC>2)								RPKM
GeneID	GeneSymbol	GeneType	TT1	TT2	TT3	TT4	RCIC1	RCIC2	RCIC3	RCIC4	MCIC1	MCIC2	MCIC3	MCIC4
ENSG00000212673	100507229	protein_coding	0.243489	0	0.192741	0.983004	2.23603	1.03376	3.30864	0.875932	0.873898	0.46049	0.382172	0.199411
ENSG00000131043	AAR2	protein_coding	5.49099	13.9595	8.38431	9.8962	2.83909	4.90785	2.96718	2.1974	2.29594	6.1436	2.51014	3.19251
ENSG00000023839	ABCC2	protein_coding	5.52207	2.75001	13.009	6.34588	7.81974	18.0522	11.5015	13.0879	12.4732	9.3363	13.9846	5.54514
ENSG00000108846	ABCC3	protein_coding	4.81854	4.38944	5.29804	4.94012	7.47271	4.86083	8.03685	6.11773	3.39914	2.6473	2.5328	3.10902
ENSG00000106077	ABHD11	protein_coding	3.83522	8.55126	10.6789	4.74114	7.18097	11.1867	6.44451	3.54818	2.17609	2.69377	2.79406	2.85528
ENSG00000146386	ABRACL	protein_coding	6.55152	9.97642	10.877	18.7877	5.32068	3.87583	7.12868	10.0476	11.8681	17.9587	17.3667	13.7261
ENSG00000188223	AC002398.9	protein_coding	12.2159	5.35346	17.142	9.11627	11.7795	7.65315	10.2151	12.3551	42.2494	33.9542	55.1969	35.4705
ENSG00000268846	AC018867.3	protein_coding	6.93415	24.0673	4.94004	21.2756	14.2165	26.6236	17.9751	17.1843	51.7652	70.8153	13.0603	45.431
ENSG00000267740	AC024592.12	protein_coding	84.8113	127.264	85.9881	69.0923	40.0848	82.7936	57.7862	78.6355	50.3538	27.0403	19.1936	29.0975
ENSG00000267889	AC079354.2	protein_coding	6.64522	8.23732	7.36432	4.82901	2.83837	6.37857	8.33523	5.31236	32.4362	40.2161	29.2043	47.8918
ENSG00000268310	AC087645.1	protein_coding	7.38271	6.80496	9.29047	6.496	4.20449	6.5693	9.18112	8.02057	2.44588	2.14804	1.78271	1.86038
ENSG00000212768	AC114546.1	protein_coding	11.5922	8.33615	4.19103	7.87491	7.61747	13.2092	3.49526	9.08888	2.72033	4.00522	3.14908	4.92941
ENSG00000102977	ACD	protein_coding	6.97308	5.20992	6.61614	8.63825	3.0192	0.670033	3.43468	11.4544	2.60553	1.08391	1.49927	2.34689
ENSG00000122729	ACO1	protein_coding	3.22959	1.791	5.57781	1.21141	3.02271	3.66552	5.31047	2.74497	0.799449	1.98414	1.51771	1.5325
ENSG00000143727	ACP1	protein_coding	5.07886	10.7478	7.71202	10.0355	3.32294	8.13158	5.76432	3.46029	16.1247	15.5291	7.14895	6.62876
ENSG00000169067	ACTBL2	protein_coding	0.0685713	0.17	0.135699	0.193783	0.23431	0.253153	0.458721	0.0822265	10.1396	11.2824	9.47118	7.86212
ENSG00000159251	ACTC1	protein_coding	0.231684	0.478654	0.366793	0.374138	1.38543	1.24597	1.25929	0.879768	29.9797	37.3321	28.3642	27.4335
ENSG00000163017	ACTG2	protein_coding	0	0.10396	0.0796648	0.020315	0.214932	0.0743092	0.0841566	0.140795	4.11773	5.70996	3.79107	3.29686
ENSG00000115091	ACTR3	protein_coding	2.73758	2.78247	2.54663	3.77452	1.84987	2.34641	2.54255	1.82776	4.25826	5.82705	3.9174	5.37986
ENSG00000184378	ACTRT3	protein_coding	0.0956434	3.00347	0.832804	0.154451	0.0408521	0.0353098	0.519858	0.0764598	1.6477	0.361764	0.600474	0.783293
ENSG00000119640	ACYP1	protein_coding	9.84136	3.29892	3.9357	20.5807	2.52212	12.0836	14.2235	12.0767	4.80369	4.46691	1.23573	3.54631
ENSG00000159322	ADPGK	protein_coding	2.03035	2.29337	2.07619	2.43151	2.61682	3.66384	3.21917	1.94224	1.14457	1.2387	0.88096	1.93022
ENSG00000104964	AES	protein_coding	27.433	19.1132	18.8184	19.3591	10.4259	11.713	9.99347	11.1858	6.70603	7.02586	6.67786	9.30917
ENSG00000026652	AGPAT4	protein_coding	3.1751	4.68295	3.87218	3.00916	2.04935	1.68357	3.17477	2.94952	1.18201	1.4756	0.173652	1.19523
ENSG00000106541	AGR2	protein_coding	15.4325	24.1601	10.7376	13.7756	14.8477	13.4632	20.38	20.7219	9.58439	8.04099	5.0193	6.92616
ENSG00000175309	AGXT2L2	protein_coding	2.65538	1.32566	1.72548	1.67221	1.95193	3.32477	3.12362	2.40746	0.817499	0.874988	0.81169	1.21522
ENSG00000135541	AHI1	protein_coding	6.49115	1.46477	1.29228	1.05468	2.54898	3.56639	2.40452	2.44882	1.01426	1.77237	1.4619	1.11568
ENSG00000185567	AHNAK2	protein_coding	1.72553	7.45919	3.13388	1.68437	6.78261	5.51587	1.55872	4.98968	1.91526	2.66015	1.70494	1.9493
ENSG00000100591	AHSA1	protein_coding	12.6	18.2132	8.30508	10.2035	3.9327	8.0369	6.87324	4.84651	29.6485	26.9106	53.1602	29.3073
ENSG00000173209	AHSA2	protein_coding	4.0624	6.68485	8.75302	8.62882	17.8434	24.4884	17.7813	25.0861	4.90955	6.97601	10.6374	6.47502
ENSG00000197976	AKAP17A	protein_coding	1.54631	0.601834	1.67912	1.48865	0.808417	2.52072	2.35401	3.95515	0.781853	0.954984	0.589422	1.03909
ENSG00000117448	AKR1A1	protein_coding	59.2345	44.1785	14.399	19.2387	22.8582	30.3078	19.9723	15.7766	13.1321	11.2521	8.44044	12.4683
ENSG00000253459	AL139099.1	protein_coding	4.07679	0.561503	1.88248	1.96589	0.483698	0.459884	0.852265	1.85587	0.487728	0.642506	0	0.370975
ENSG00000267844	AL928970.1	protein_coding	2.45362	1.59315	2.35843	1.98113	2.99432	2.45869	2.49141	2.38181	6.03854	11.9323	17.6051	9.76018
ENSG00000137124	ALDH1B1	protein_coding	4.68157	1.39277	3.1129	1.10881	0.853177	4.49371	3.15793	3.14375	0.448065	0.826358	0.979736	0.51121
ENSG00000136383	ALPK3	protein_coding	0.0788881	0.278878	0.114485	0.187552	0.258331	0.792822	0.436116	0.297808	0.113254	0.165771	0.0550311	0.201
ENSG00000183684	ALYREF	protein_coding	0.631227	0.34776	0.777259	0.311467	0.718974	2.32091	0.649495	0.564854	5.55289	6.36685	4.6235	6.663
ENSG00000123505	AMD1	protein_coding	9.63012	10.7174	9.83209	12.4594	7.52816	9.94835	8.07802	10.6047	18.0186	22.3729	21.7239	14.2069
ENSG00000144233	AMMECR1L	protein_coding	1.23486	2.90836	0.977493	1.84457	1.44168	1.80836	1.65217	3.48804	1.12277	1.16769	1.0337	0.471949
ENSG00000240038	AMY2B	protein_coding	0.423074	0.459531	0.495238	0.95145	1.46631	0.76939	0.859467	1.18515	8.37647	9.19082	10.1185	8.54032
ENSG00000088448	ANKRD10	protein_coding	1.57688	2.865	2.47328	1.3499	4.82889	4.32603	5.30907	4.67676	1.70898	2.50359	2.19966	4.21809
ENSG00000107890	ANKRD26	protein_coding	2.35142	2.48536	2.06939	1.03658	5.80072	5.12655	3.97209	3.03359	2.3108	4.3276	6.98969	1.47216
ENSG00000213337	ANKRD39	protein_coding	1.7053	4.61206	4.92225	0.687101	1.88234	3.86278	2.84848	4.09279	1.77207	1.33441	0.615547	1.18727
ENSG00000186106	ANKRD46	protein_coding	2.31457	0.608545	0.275551	0.947904	0.623344	0.412592	0.624668	1.24438	5.2179	4.74406	7.06331	7.11781
ENSG00000011426	ANLN	protein_coding	0.387367	0.242603	0.374709	0.0960965	0.340271	0.865089	0.515737	0.818275	0.2239	0.363907	0.0809459	0.129496
ENSG00000135046	ANXA1	protein_coding	2231.69	1848.26	1628.43	1817.78	781.576	992.53	1118.22	1037.1	698.544	679.034	686.772	667.47
ENSG00000251357	AP000350.10	protein_coding	0.362467	1.04839	0.430382	0.878002	1.08374	2.54251	3.18254	2.31812	72.331	98.7123	93.302	82.5244
ENSG00000218537	AP000350.4	protein_coding	19.8384	18.2159	25.4544	21.9334	21.4331	22.8336	15.1254	20.5239	77.4373	88.034	82.2198	94.5094
ENSG00000173727	AP000769.1	protein_coding	14.9129	33.3202	18.6909	25.7547	26.0687	10.2975	20.7839	16.8892	5.15411	11.4903	7.80226	6.33281
ENSG00000129354	AP1M2	protein_coding	6.69642	7.26293	8.37394	11.9837	4.46447	3.62829	3.68143	4.61191	2.8687	3.08762	1.48387	2.81998
ENSG00000106367	AP1S1	protein_coding	6.67371	6.57977	7.19193	8.65721	3.1455	2.99355	3.91641	2.30026	2.59466	2.21712	1.99338	3.08233
ENSG00000101474	APMAP	protein_coding	3.02266	6.06125	13.019	2.14034	3.74539	3.05235	3.1187	0.923915	1.02104	1.61983	1.95352	1.45616
ENSG00000179750	APOBEC3B	protein_coding	6.03098	3.88853	2.107	3.64874	7.04306	8.01018	8.58188	8.89882	3.45029	2.69477	4.00355	1.81544
ENSG00000198931	APRT	protein_coding	119.511	211.034	129.885	142.16	94.7455	95.2936	52.7964	87.9769	52.4245	56.8352	48.3672	61.6492
ENSG00000143761	ARF1	protein_coding	64.7482	67.3005	56.8676	47.1876	62.7253	53.8277	51.9737	60.6185	249.217	256.665	275.473	244.666
ENSG00000134287	ARF3	protein_coding	2.45829	2.86952	3.24843	2.90952	2.11664	2.25098	2.61547	1.96054	25.543	23.3357	28.6995	27.4358
ENSG00000198826	ARHGAP11A	protein_coding	0.026968	0.220385	0.134494	0.143462	0.362605	0.91251	0.992963	1.50471	0.118463	0.117524	0.956587	0.379447
ENSG00000175906	ARL4D	protein_coding	6.58289	5.34112	20.5119	3.43074	6.90155	7.64435	11.6599	8.18084	3.95205	2.71628	4.88434	2.74461
ENSG00000065802	ASB1	protein_coding	0.64377	0.355584	3.25779	0.173922	3.94791	5.05441	3.63357	0.928605	0.935569	0.555814	0.29254	0.852323
ENSG00000196372	ASB13	protein_coding	1.90764	0.72984	4.37832	3.76515	3.9835	3.5661	5.16123	4.539	1.62291	1.87069	1.33074	1.38871
ENSG00000126522	ASL	protein_coding	1.74976	4.58009	4.47301	1.09184	3.12867	1.9898	3.57347	4.73964	0.662989	0.644948	0.385521	1.01483
ENSG00000070669	ASNS	protein_coding	16.98	11.3101	9.65982	13.7548	15.3194	14.0341	17.4732	21.0749	8.40013	7.04294	5.38581	7.70671
ENSG00000066279	ASPM	protein_coding	0.29803	0.0301593	0.0614571	0.144608	0.56617	0.577419	1.35627	1.21737	0.351354	0.28258	0.313491	0.13875
ENSG00000176208	ATAD5	protein_coding	0.13472	1.40411	0.136237	0.538449	0.196383	1.36993	0.769766	1.23921	0.250113	0.601833	0.298914	0.186392
ENSG00000123268	ATF1	protein_coding	13.947	6.62979	3.64641	3.88079	2.30451	3.72912	1.2061	4.54376	17.3742	4.31171	4.51263	2.7612
ENSG00000143153	ATP1B1	protein_coding	8.24675	4.65202	3.71342	6.41856	2.53349	3.67684	3.06409	3.87306	9.30268	5.59936	10.8894	7.5234
ENSG00000135390	ATP5G2	protein_coding	123.863	108.823	147.304	131.54	57.0408	81.2098	72.8199	67.4545	136.705	156.497	129.133	164.517
ENSG00000167863	ATP5H	protein_coding	57.7023	34.1543	36.6008	39.7069	20.0121	29.4895	33.7433	31.8282	139.967	143.696	162.179	137.834
ENSG00000167283	ATP5L	protein_coding	873.279	1022.61	911.994	953.082	656.713	521.834	514.982	565.059	1332.34	1387.08	1320.82	1546.26
ENSG00000258447	ATP5S	protein_coding	1.19465	0.394898	1.13479	2.70087	0.816429	4.93967	1.49847	3.53362	0	0	0	1.56541
ENSG00000185883	ATP6V0C	protein_coding	34.2023	17.5585	25.193	30.4131	31.6235	33.7021	24.9787	38.0407	89.2744	98.9991	114.262	91.4138
ENSG00000250565	ATP6V1E2	protein_coding	0.893983	0.0737746	1.32257	1.16627	2.08348	0.109172	0.142564	0.146206	0.420096	2.79753	4.64348	2.9357
ENSG00000128524	ATP6V1F	protein_coding	48.1511	77.8505	104.174	75.4641	48.9904	66.9618	75.3258	90.5024	130.487	122.271	160.493	109.662
ENSG00000123472	ATPAF1	protein_coding	2.52696	1.89641	3.46042	4.27289	2.89706	3.75362	7.02006	2.79407	2.6461	2.32571	0.277072	1.2834
ENSG00000087152	ATXN7L3	protein_coding	0.195973	0.185086	0.243773	0.158235	0.0837057	0.0930211	0.0869101	0.0895233	0.80384	0.661833	0.527301	0.550274
ENSG00000087586	AURKA	protein_coding	4.83539	4.97267	2.84986	16.7011	3.76029	3.49296	4.06043	4.53696	3.09451	1.24335	2.51445	2.12766
ENSG00000178999	AURKB	protein_coding	0.729973	0.173737	0.603811	1.55594	4.01593	2.55058	2.10289	3.84333	0.713597	0.520871	0.972453	0.785577
ENSG00000105778	AVL9	protein_coding	2.0062	14.0632	5.67888	2.93115	1.11313	2.90106	4.83741	3.63386	1.56448	3.89281	1.37606	1.87606
ENSG00000160862	AZGP1	protein_coding	35.9478	31.2326	46.8007	34.7985	44.8221	32.9152	33.2952	39.4208	12.5769	15.9602	15.9631	15.5061
ENSG00000235863	B3GALT4	protein_coding	0.681076	0.32832	0.0898544	0.274961	1.16363	5.90887	0.806826	0.589843	0.814809	0.214677	0	0
ENSG00000149541	B3GAT3	protein_coding	2.54897	1.47239	2.04637	2.9998	5.3885	2.17998	1.55325	4.11525	1.27222	0.791534	1.31383	1.1312
ENSG00000171282	BAHCC1	protein_coding	0.0437512	0.100719	0.0964765	0.151561	0.0774193	0.0807608	0.0810103	0.119917	0.637077	0.390074	0.568983	0.317361
ENSG00000140320	BAHD1	protein_coding	0.252408	0.234661	0.499503	0.624145	0.350385	0.955142	0.4749	0.819738	0.181182	0.238679	0.198085	0.258394
ENSG00000256349	BBS1	protein_coding	0.431649	1.2039	1.45216	0.37031	0.829664	1.03582	1.35356	0.776411	0.232383	0.102043	0	0.176754
ENSG00000105552	BCAT2	protein_coding	3.74252	4.96424	16.6103	5.0691	2.53554	4.08025	2.2396	3.22048	1.85999	1.47793	3.41878	1.86553
ENSG00000103507	BCKDK	protein_coding	2.35732	5.28102	7.34757	5.06647	5.92707	4.09705	2.59712	8.36409	1.66564	1.85604	2.4297	2.58729
ENSG00000140379	BCL2A1	protein_coding	1.26551	0.435751	0.834791	1.70302	2.79276	4.59415	6.80104	7.67189	2.42239	6.38224	4.63468	6.21849
ENSG00000258643	BCL2L2-PABPN1	protein_coding	0.686748	2.25079	0.737483	0.43568	1.29903	1.19471	0.942844	0.901935	3.80281	6.22007	4.92752	4.98034
ENSG00000099385	BCL7C	protein_coding	0.045876	0.893161	1.10005	0.165066	0.148915	0.411984	0.326702	0.6303	0.67381	2.54142	2.48611	0.618694
ENSG00000105829	BET1	protein_coding	19.1275	17.7841	18.3137	15.9266	3.45214	5.00866	11.1149	7.67539	11.3758	6.51538	5.86642	5.39187
ENSG00000134107	BHLHE40	protein_coding	5.45899	6.31785	6.45583	0.577505	13.815	3.62408	9.6431	3.98039	2.3497	3.27201	4.56123	3.64175
ENSG00000089685	BIRC5	protein_coding	3.20092	1.23615	2.75935	0.949545	0.636579	2.89762	1.84987	2.27225	0.632562	0.545187	0.347826	0.609129
ENSG00000135441	BLOC1S1	protein_coding	14.1447	22.631	20.085	57.973	12.7569	22.5703	20.0854	10.6913	81.1911	92.9545	107.845	65.0374
ENSG00000116985	BMP8B	protein_coding	0.138913	0.929399	2.36164	0.43447	0.601814	1.92851	1.68367	0.919499	0.370365	0.63802	0.311476	0.292541
ENSG00000104765	BNIP3L	protein_coding	1.69985	1.7121	1.76275	4.90944	1.25538	1.05064	2.1076	1.28513	22.1972	23.8966	22.1455	25.0317
ENSG00000137274	BPHL	protein_coding	3.08018	1.71305	1.97742	2.84356	4.29073	10.4517	12.5181	2.40819	2.09785	1.49751	2.87822	2.52737
ENSG00000089234	BRAP	protein_coding	2.29261	7.77224	1.62038	1.09446	0.407569	2.70949	3.49192	1.98755	0.405501	0.400638	0.221666	1.07766
ENSG00000012048	BRCA1	protein_coding	0.0709141	0.0773398	0.0972777	0.0557006	0.258881	0.417038	0.332223	0.576997	1.01228	0.717335	0.98694	0.647052
ENSG00000028310	BRD9	protein_coding	1.78786	1.62788	1.9733	1.16293	0.735768	1.87025	2.30396	2.90648	0.603823	0.717981	0.533727	0.425775
ENSG00000158019	BRE	protein_coding	4.00788	4.66658	4.72845	4.21602	5.06579	4.43819	7.87008	3.48325	1.71833	2.8012	2.90598	2.02172
ENSG00000184992	BRI3BP	protein_coding	13.6931	11.0505	10.6312	9.84219	7.68191	10.1644	9.61927	10.5732	3.47896	5.19036	2.93284	5.45172
ENSG00000160469	BRSK1	protein_coding	0.0816736	0.179985	0.0969769	0.0989188	0.127912	0.0804065	0.113828	0.065292	0.54718	0.463387	0.683691	0.713477
ENSG00000064726	BTBD1	protein_coding	0.531111	0.512365	0.557008	0.580257	0.531269	1.28522	0.679019	0.533339	9.99496	15.7938	15.811	10.7719
ENSG00000132640	BTBD3	protein_coding	0.096712	0.00499512	0.0191388	0.224504	0.0103271	0.232078	0.161744	0.0724819	0.260329	0.251492	0.455387	0.217812
ENSG00000134717	BTF3L4	protein_coding	2.98343	5.75601	4.64886	5.35534	2.61482	3.31815	3.73956	1.37558	12.5519	18.8274	9.54844	7.05948
ENSG00000133639	BTG1	protein_coding	58.0815	33.33	38.3886	45.3458	60.5455	63.7796	63.7563	53.9227	138.435	108.44	157.275	132.37
ENSG00000154640	BTG3	protein_coding	3.10955	3.52219	4.9021	2.82262	1.20634	1.34625	1.41698	2.5953	16.292	5.75554	6.83917	7.87905
ENSG00000204682	C10orf114	protein_coding	0.251753	0.166437	0.079713	1.15866	0.172049	0.0557656	0.399986	0.583647	0.289138	1.04746	4.58365	0.494829
ENSG00000148671	C10orf116	protein_coding	679.914	990.296	770.163	736.799	429.797	388.755	411.552	314.018	315.279	272.747	226.837	222.363
ENSG00000175573	C11orf68	protein_coding	13.0619	9.98715	5.55628	7.836	3.64988	6.85023	2.39886	3.65957	3.68029	3.69387	3.06563	2.59934
ENSG00000204922	C11orf83	protein_coding	0.636798	1.72909	0.972148	0.991615	1.35997	4.13094	3.72443	3.34533	0.783603	0.688183	1.71342	8.64233
ENSG00000235162	C12orf75	protein_coding	0	0.0701841	0.134455	0.068574	0.0362754	0.0313541	0.142037	0.438297	2.99614	3.85483	2.93262	4.19369
ENSG00000250021	C15orf38-AP3S2	protein_coding	1.53572	1.24901	2.90225	1.85976	1.51773	1.98239	3.07012	4.08635	0.965573	1.74404	0.73896	0.826236
ENSG00000166920	C15orf48	protein_coding	13.1085	11.6309	9.1881	7.18374	5.28405	9.71991	12.1768	7.70376	3.42068	3.75181	3.76832	3.90275
ENSG00000185716	C16orf52	protein_coding	2.07554	1.96504	2.00902	2.95536	2.32668	1.9641	3.40886	0.593993	5.46724	2.95957	4.91113	2.62368
ENSG00000155330	C16orf87	protein_coding	1.2508	5.36848	1.24644	1.10349	0.692026	3.52906	1.20285	1.99324	37.2884	29.7854	37.0828	28.058
ENSG00000125319	C17orf53	protein_coding	1.61941	2.21262	0.771286	0.811687	0.243451	0.815698	0.759622	0.672661	0.154783	0.531676	0.338447	0.150784
ENSG00000262481	C17orf61-PLSCR3	protein_coding	8.61067	9.91886	11.0997	13.2065	7.10002	5.50077	3.77002	4.13035	6.76268	3.97173	3.07741	2.42293
ENSG00000108666	C17orf75	protein_coding	1.32337	1.60335	0.260343	0.543161	0.931242	0.391933	1.42912	0.35529	0.689253	0.536687	2.07565	14.1621
ENSG00000224877	C17orf89	protein_coding	54.6165	52.2974	50.4177	65.8218	45.7888	45.8219	44.8562	41.1885	19.6159	16.5788	19.3493	20.7703
ENSG00000006015	C19orf60	protein_coding	0.450726	0.969294	5.00264	0.559121	6.57682	2.74911	1.41744	5.9715	0.126728	2.16929	0.707444	1.87745
ENSG00000182795	C1orf116	protein_coding	17.4673	9.75659	9.98886	13.9405	6.77693	5.77833	7.97656	4.65411	3.43696	2.77414	4.345	5.41127
ENSG00000119280	C1orf198	protein_coding	3.93948	2.74061	3.34506	0.99645	1.11625	1.24107	1.38922	2.32518	1.02482	1.05263	0.491225	0.39851
ENSG00000125462	C1orf61	protein_coding	9.24288	11.1637	9.29953	1.84738	29.2222	17.3815	18.8601	18.8117	9.44046	8.65171	7.48202	7.04527
ENSG00000117616	C1orf63	protein_coding	3.14513	6.99421	8.11554	4.65723	12.109	12.3903	13.1855	9.59115	4.35017	2.81824	5.86713	5.06627
ENSG00000133466	C1QTNF6	protein_coding	0.487618	1.61945	2.62437	0.639158	2.48549	0.751848	1.5616	2.96203	1.37544	9.376	2.61761	3.00794
ENSG00000258713	C20orf141	protein_coding	0.261451	8.21032	4.24268	0.422208	2.34514	0.28957	0.218629	0.313517	0.375347	21.7563	1.64146	15.845
ENSG00000183597	C22orf25	protein_coding	1.01513	0.0639834	1.37298	0.479958	1.54082	2.48147	2.08155	1.2154	0.469315	0.748407	0.648127	0.648181
ENSG00000215012	C22orf29	protein_coding	1.71794	0.165739	1.95403	0.34064	1.452	2.47457	0.659344	1.137	0.466576	0.346594	0.108564	0.345445
ENSG00000198535	C2CD4A	protein_coding	2.94435	3.2825	1.781	2.28765	0.237286	2.37909	1.60269	0.754988	0.877298	0.630383	1.04634	0.545963
ENSG00000125730	C3	protein_coding	16.5338	6.6662	21.7802	13.3007	9.30306	12.7915	6.65949	7.76748	4.96159	5.00251	3.6465	4.47178
ENSG00000179021	C3orf38	protein_coding	2.25781	0.693515	0.204007	0.366383	0.586148	1.85746	1.64498	0.593456	3.36177	3.29122	3.72021	1.30255
ENSG00000164074	C4orf29	protein_coding	0.301628	0.179993	1.62391	0.667058	1.34984	1.79577	1.43563	3.8359	0.595566	1.01679	0.393214	0.341219
ENSG00000164096	C4orf3	protein_coding	175.327	271.457	289.74	142.848	84.4651	92.4471	144.685	101.575	80.3383	76.6438	86.5815	61.5064
ENSG00000236882	C5orf27	protein_coding	0.373065	2.78417	0.147656	0.150612	2.82306	4.25238	1.45359	3.08587	0.773397	1.28341	1.02471	0.687443
ENSG00000181751	C5orf30	protein_coding	2.15729	1.51716	1.69799	1.26868	1.80071	2.57678	2.17587	2.43027	5.37262	4.78572	3.58361	4.27581
ENSG00000111850	C6orf162	protein_coding	3.24322	3.82414	0.814011	1.40514	0.168936	1.89822	0.926055	1.04341	0.681373	0.598401	0.248314	0.647831
ENSG00000148362	C9orf142	protein_coding	19.2441	15.3399	21.0346	29.5753	15.8235	44.6478	24.878	19.9092	4.64999	9.16278	10.6547	8.29887
ENSG00000203993	C9orf37	protein_coding	0.406055	4.99676	2.03267	0.327573	0.693751	4.7894	1.75274	2.81062	1.16589	0.511056	0.424138	0.775164
ENSG00000215066	C9orf38	protein_coding	0.277567	0.315396	0.384504	0.336175	0.652063	0.333036	0.232105	0.471525	0.796965	0.787407	1.52481	1.02294
ENSG00000156017	C9orf41	protein_coding	0.764603	0.210829	0.841949	0.692112	0.775188	1.01656	2.66455	1.0695	6.09786	6.09521	4.6243	5.21388
ENSG00000167535	CACNB3	protein_coding	0.597931	0.0864718	0.153826	0.0742988	0.0794041	0.0331118	0.362498	0.0239001	1.55449	2.43125	2.90932	2.59535
ENSG00000164615	CAMLG	protein_coding	18.5925	5.9904	17.1496	6.02563	10.0093	13.0619	11.1962	3.77956	5.20266	3.12176	3.90391	4.67003
ENSG00000116489	CAPZA1	protein_coding	1.66506	0.811731	0.811522	1.19393	0.733597	0.645363	0.799036	0.731093	4.62472	5.14682	4.27703	3.82299
ENSG00000204397	CARD16	protein_coding	21.2506	18.0095	38.9538	25.9638	7.32367	25.4928	26.139	28.9481	44.7291	63.0286	37.3234	28.1697
ENSG00000153048	CARHSP1	protein_coding	0.180216	0.71578	0.194214	0.202404	0.361487	0.335663	0.564415	0.940919	5.75208	7.83006	6.46859	5.98258
ENSG00000110619	CARS	protein_coding	10.2383	14.1607	11.2591	3.93404	7.07391	8.38513	3.58539	5.90351	3.64818	4.42027	1.88059	3.74654
ENSG00000173894	CBX2	protein_coding	2.95932	1.41684	0.804665	0.514417	0.680319	1.33185	0.782208	2.99877	0.358735	0.529485	0.0431219	0.751081
ENSG00000100307	CBX7	protein_coding	0	0.080682	0.0506384	0.0271786	0.262807	0.293419	0.166083	0.19385	2.79798	4.71774	4.18658	3.37603
ENSG00000172361	CCDC11	protein_coding	7.23759	0.170888	2.16889	1.7949	1.0599	0.91611	2.59378	5.82724	1.03905	1.17324	0	0.677415
ENSG00000147144	CCDC120	protein_coding	2.74175	0.554125	2.24109	0.16844	1.88391	0.979199	1.05912	1.51284	0.470624	0.338167	0.561307	0.634575
ENSG00000186714	CCDC73	protein_coding	3.44329	1.67957	1.68262	2.51425	1.39109	1.54196	2.01137	1.60986	6.53156	5.54813	5.93126	3.4206
ENSG00000186166	CCDC84	protein_coding	1.04762	0.829388	1.13515	1.77852	2.49963	3.4505	3.58733	4.16091	2.77662	2.22094	3.17826	2.27676
ENSG00000151882	CCL28	protein_coding	0.408829	0.1773	0.541872	2.87452	2.40825	1.96275	1.38055	2.88007	1.20991	0.551709	0.567999	0.436524
ENSG00000134057	CCNB1	protein_coding	12.8679	16.8531	13.376	14.3362	23.5098	12.0221	16.5452	14.2772	8.50919	4.54642	6.12957	5.88569
ENSG00000112237	CCNC	protein_coding	4.90309	3.56335	3.16263	3.49189	2.70826	3.50972	3.87597	5.48689	1.3925	2.28544	1.90003	1.71569
ENSG00000166946	CCNDBP1	protein_coding	5.1044	5.72515	5.34717	8.88404	9.47831	11.9493	10.2261	7.05812	4.40387	4.39245	2.17434	3.77707
ENSG00000134480	CCNH	protein_coding	4.82392	5.22102	5.14046	8.94421	6.74482	6.28823	8.69966	14.4025	2.70626	3.74838	6.25079	3.91814
ENSG00000221978	CCNL2	protein_coding	3.71256	4.80249	3.39645	7.35941	8.71267	12.3741	6.56403	9.65057	6.59659	3.73351	4.97267	6.46904
ENSG00000156535	CD109	protein_coding	1.21825	1.02428	1.41871	0.75981	1.08899	0.863823	0.736933	1.01181	0.558812	0.205711	0.237926	0.607406
ENSG00000010278	CD9	protein_coding	61.8965	32.4721	43.3285	50.1993	20.6771	25.5948	27.6341	20.8674	101.153	111.961	125.549	100.004
ENSG00000158825	CDA	protein_coding	40.8879	57.078	47.2426	19.7976	5.76488	16.9415	12.5089	12.038	85.579	10.6356	40.956	10.3166
ENSG00000117399	CDC20	protein_coding	2.6392	3.11031	4.88676	4.60115	17.1449	3.54494	2.83864	4.55046	2.33431	2.22648	2.46877	2.56453
ENSG00000149798	CDC42EP2	protein_coding	2.99086	11.553	4.4988	3.54453	2.23328	1.34968	1.65714	0.7868	1.55616	1.16334	1.85792	2.27924
ENSG00000111665	CDCA3	protein_coding	4.31588	1.77198	2.05673	0.945762	4.18063	4.39625	5.57712	7.43886	1.67762	1.83518	1.71944	0.766572
ENSG00000144354	CDCA7	protein_coding	0.0705609	0.34709	0.530431	0.154367	0.577955	3.85582	0.947458	0.536385	0.297644	0.335553	0.957776	0.389745
ENSG00000134690	CDCA8	protein_coding	4.0957	2.95327	2.03424	5.64135	7.7865	2.78693	5.37235	2.6001	2.19055	2.27819	1.26048	1.84156
ENSG00000140937	CDH11	protein_coding	0	0.0525878	0.00298296	0.018328	0.279351	0.151272	0.165014	0.0134063	1.68262	2.56367	1.72625	2.82633
ENSG00000170558	CDH2	protein_coding	0.0190783	0.0709477	0.0453061	0.0385111	0.00814891	0.0633904	0.0638141	0.0152517	3.18985	3.49721	4.1601	2.93052
ENSG00000170312	CDK1	protein_coding	4.11346	1.80377	3.77598	1.1189	3.26201	6.52517	3.8415	2.89234	1.49545	2.14579	1.34158	1.2145
ENSG00000167797	CDK2AP2	protein_coding	19.7606	18.0718	21.4976	8.4739	9.26677	8.20579	10.3462	15.1606	5.54085	4.46779	8.48603	6.57803
ENSG00000108465	CDK5RAP3	protein_coding	2.11361	5.95177	4.50971	8.15508	9.18603	6.15284	5.95386	12.2126	2.581	3.75535	3.65691	3.05693
ENSG00000132964	CDK8	protein_coding	0.577751	0.201997	0.756364	0.823305	0.819463	0.502577	0.315888	0.33752	2.2969	1.59695	1.25559	1.60147
ENSG00000129757	CDKN1C	protein_coding	114.861	88.8593	67.578	72.2084	48.8433	46.1289	35.6705	56.034	39.028	31.554	31.7608	28.4167
ENSG00000100526	CDKN3	protein_coding	10.1075	8.93703	4.69904	9.24226	5.20464	10.5474	7.00141	16.6086	21.9195	7.26078	21.8848	15.04
ENSG00000204539	CDSN	protein_coding	3.07472	8.24249	11.1899	2.42207	0.416413	0.304547	5.5185	3.02755	2.47623	2.12742	2.35413	1.59685
ENSG00000105388	CEACAM5	protein_coding	5.82147	1.79741	6.58209	3.65168	0.939357	3.04713	0.841982	1.9418	0.981977	1.0556	0.906653	1.12036
ENSG00000086548	CEACAM6	protein_coding	78.5023	76.1748	66.3592	71.4565	25.6355	26.2233	29.2026	19.1953	33.6828	27.0788	36.7648	28.8355
ENSG00000153879	CEBPG	protein_coding	2.53519	0.952337	2.90322	2.80459	3.27622	3.5785	1.08106	3.78389	2.37433	6.88493	1.46245	5.25477
ENSG00000115163	CENPA	protein_coding	2.49562	0.415162	0.755481	0.275712	2.81211	2.3773	2.20739	5.0825	0.689647	0.750784	0.890149	1.49777
ENSG00000138092	CENPO	protein_coding	3.7853	7.08466	6.52364	7.54274	3.5709	6.1079	10.1248	5.11208	3.08533	1.6913	2.02725	2.17401
ENSG00000139624	CERS5	protein_coding	1.22215	2.14072	1.35769	1.20358	0.827228	0.372748	0.308051	0.86732	0.380904	0.174913	0.483014	0.331875
ENSG00000172292	CERS6	protein_coding	0.462946	0.438835	1.21794	0.131929	1.67496	2.02078	0.421279	1.02319	0.586428	0.360512	0.683882	0.401443
ENSG00000172757	CFL1	protein_coding	142.565	119.894	111.125	137.187	91.985	88.2105	79.4033	90.1239	217.201	191.758	202.636	201.607
ENSG00000163320	CGGBP1	protein_coding	7.47129	7.85239	5.54105	5.69604	12.1191	8.66788	8.47426	8.32381	4.35353	3.93413	4.5133	3.13405
ENSG00000138028	CGREF1	protein_coding	5.26465	9.28995	6.90852	4.10741	0.91209	1.45739	4.32776	1.85551	1.23962	1.05244	2.87594	2.66454
ENSG00000177200	CHD9	protein_coding	0.690856	1.56323	0.42566	2.03278	1.93	1.28662	1.9294	2.06392	1.53511	1.35102	5.24125	1.54887
ENSG00000254413	CHKB-CPT1B	protein_coding	0.461414	1.78441	4.54088	0.21484	1.20021	2.46304	5.3764	0.634425	0.880525	0.380431	0.478706	0.749343
ENSG00000138433	CIR1	protein_coding	15.5779	11.6112	11.078	14.5519	12.0141	9.75869	9.63188	9.07961	26.8489	19.2008	26.6705	19.933
ENSG00000164442	CITED2	protein_coding	2.41471	0.143978	0.083106	0.127155	0.284402	0.658911	0.570647	1.09109	6.33035	0.397107	0.659138	2.23553
ENSG00000105205	CLC	protein_coding	35.564	44.9563	35.309	48.427	1.28732	2.00282	1.63817	2.16845	9.51902	10.8298	8.51491	6.91124
ENSG00000175505	CLCF1	protein_coding	4.04446	4.25982	3.28622	4.58484	1.16736	4.94093	1.96719	2.5444	2.13565	1.04684	0.977398	1.24664
ENSG00000134873	CLDN10	protein_coding	4.8011	2.44769	1.66913	4.9885	4.62625	5.68656	6.26028	3.91575	1.62337	2.53715	1.68361	1.24979
ENSG00000165215	CLDN3	protein_coding	3.00679	2.8575	1.42807	3.58098	4.4308	2.94164	2.32574	3.36519	1.07916	1.99027	0.471936	1.23124
ENSG00000013441	CLK1	protein_coding	14.2668	6.18568	12.7734	12.0557	13.1693	18.7729	14.2381	23.619	5.52965	5.94061	10.7745	7.28113
ENSG00000092853	CLSPN	protein_coding	0.70305	0.630351	0.868628	0.265467	1.93522	3.49937	2.4962	1.48064	0.803849	0.468775	0.450831	0.568093
ENSG00000064666	CNN2	protein_coding	9.1672	16.2481	12.5942	12.3895	6.39555	7.63445	12.474	6.42173	4.45903	4.41833	3.66688	4.34247
ENSG00000125107	CNOT1	protein_coding	0.909736	4.4306	2.76605	3.54713	2.20629	3.74657	3.2218	3.17622	3.43955	3.33131	2.52419	7.62571
ENSG00000088038	CNOT3	protein_coding	0.124508	0.412318	0.356657	0.901246	0.549083	0.524089	0.488746	0.231643	2.62323	1.92026	2.80065	2.57687
ENSG00000166997	CNPY4	protein_coding	0.40592	0.622836	0.478709	0.154271	0.272066	0.883645	0.442151	0.490931	1.2985	0.443197	4.88658	3.75394
ENSG00000183978	COA3	protein_coding	46.5316	60.7388	72.9184	82.0741	32.7658	61.8151	47.2355	29.8296	21.7123	22.9405	23.9089	20.4285
ENSG00000103051	COG4	protein_coding	1.2119	3.86464	2.64041	1.32081	3.29363	2.87402	2.48719	3.1539	1.24362	1.03156	1.16637	0.850977
ENSG00000108821	COL1A1	protein_coding	0.0623642	0.0859917	0.454555	0.144274	0.0521544	0.0497686	0.1827	0.207486	0.447939	0.263612	0.525455	0.397848
ENSG00000188243	COMMD6	protein_coding	176.245	266.438	133.888	132.5	65.4637	98.8275	77.3255	59.4167	90.4092	50.7427	42.7567	73.6593
ENSG00000111652	COPS7A	protein_coding	10.1865	3.42405	5.57986	6.50611	4.59475	2.88181	2.76021	3.81074	1.94397	2.66763	2.11459	2.78575
ENSG00000167113	COQ4	protein_coding	4.49766	8.22793	4.36497	4.98297	5.69605	5.7243	5.53648	5.99252	2.47664	1.74781	0.967036	1.61467
ENSG00000103426	CORO7-PAM16	protein_coding	1.96466	1.02711	2.81401	1.09963	2.62744	3.77582	2.80423	3.52046	36.526	12.8473	17.7347	18.0492
ENSG00000226976	COX6A1P2	protein_coding	146.134	152.894	140.749	123.812	91.1936	98.2488	90.2482	94.1823	56.298	39.3005	45.2422	55.4481
ENSG00000184164	CRELD2	protein_coding	0.603879	0.693055	2.87904	0.843051	2.36709	4.19291	3.33022	1.74072	0.977375	0.887248	0.184087	0.711153
ENSG00000103196	CRISPLD2	protein_coding	0.678243	0.735335	0.856088	0.734848	1.24696	1.39951	1.44413	1.26122	82.5733	64.8505	61.1076	70.7779
ENSG00000099942	CRKL	protein_coding	2.47491	2.15896	2.14614	2.18632	3.16673	2.97631	3.07966	3.97325	1.19627	1.26227	1.8913	1.36485
ENSG00000109846	CRYAB	protein_coding	22.8831	10.7128	20.2326	19.5277	3.87515	3.64043	7.15336	4.75246	9.55218	11.4159	13.5262	11.9491
ENSG00000139631	CSAD	protein_coding	0.40764	0.439198	0.611864	0.410439	1.74568	1.93336	1.73146	1.26144	0.927445	0.572947	0.851494	0.36268
ENSG00000009307	CSDE1	protein_coding	1.96702	3.0837	1.91063	2.79134	2.34794	3.86031	2.67073	1.78898	10.4035	8.43522	8.62689	9.48096
ENSG00000180138	CSNK1A1L	protein_coding	0.556807	0.657343	0.912997	0.385357	1.15517	0.440492	0.665155	0.635894	7.1943	3.45999	6.74185	7.03557
ENSG00000101266	CSNK2A1	protein_coding	1.0872	1.1611	0.652976	0.272247	0.886076	1.52032	1.36207	1.38146	4.45681	4.49693	4.6259	3.34638
ENSG00000159176	CSRP1	protein_coding	9.35957	11.2581	10.696	5.93228	4.5129	5.4378	4.04215	4.45911	3.415	4.32078	4.68017	2.78541
ENSG00000175315	CST6	protein_coding	31.2667	15.8365	19.1614	32.7787	8.29297	2.97887	15.4976	10.9859	10.1358	4.29184	3.95767	7.43416
ENSG00000141854	CTB-55O6.8	protein_coding	7.63039	10.778	1.53805	0.580841	1.14246	0.599293	0.57329	0.329364	1.27997	1.12288	1.00364	1.98404
ENSG00000255730	CTC-435M10.3	protein_coding	0.488221	2.78388	1.54586	1.02493	1.54315	1.83847	3.02109	0.97574	0.560722	0.738663	0.306517	0.479807
ENSG00000258864	CTC-554D6.1	protein_coding	21.5098	37.4881	41.3663	39.5227	8.00959	14.1514	15.3349	20.7228	11.0852	32.8567	12.985	17.1643
ENSG00000269242	CTD-2192J16.22	protein_coding	41.5652	45.956	49.8956	53.0154	15.2174	37.1824	28.8371	28.2075	182.623	150.738	134.063	178.807
ENSG00000269307	CTD-2278I10.6	protein_coding	3.32977	1.63791	1.38065	2.36849	0.406355	0.117075	0.662951	0.760544	0.455267	0	0	0.519427
ENSG00000267303	CTD-2369P2.12	protein_coding	0.93105	2.86392	3.02989	0.37588	0.662797	0.878413	1.42735	1.57131	0.445546	0.391292	0	0.338891
ENSG00000267068	CTD-2562J15.1	protein_coding	6.70242	9.10902	7.22316	9.58467	11.4857	8.70517	3.51135	8.06941	3.24603	3.66527	4.30935	3.96802
ENSG00000180891	CUEDC1	protein_coding	0.941676	1.55464	1.86717	0.634257	9.7356	3.13564	3.17069	2.43839	1.08152	1.78091	1.80249	1.55747
ENSG00000055130	CUL1	protein_coding	0.779217	0.807439	1.47865	0.654729	0.984172	0.856065	1.48698	0.899881	0.133731	0.39489	0.479688	0.445726
ENSG00000163510	CWC22	protein_coding	2.65215	1.79136	9.19722	3.98696	9.96497	3.55526	3.77286	4.39499	2.48061	1.60526	2.2189	2.15136
ENSG00000189377	CXCL17	protein_coding	5.86816	6.23493	10.1844	1.35375	11.6371	8.36925	5.11642	4.35608	4.51312	4.35991	1.31578	1.3731
ENSG00000163735	CXCL5	protein_coding	1.50814	1.43326	2.44731	1.2786	0.708585	0.0835165	0.189168	0.120564	0.649536	0.998272	0.946847	0.370537
ENSG00000173681	CXorf23	protein_coding	0.0977442	0.444162	0.0665624	0.0476708	0.680989	0.420267	0.702643	0.57086	0.187856	0.0691349	0.178314	0.147672
ENSG00000018610	CXorf56	protein_coding	0.701136	2.53859	1.76268	0.112432	1.68833	1.37413	1.39246	4.66546	0.754926	0.767728	0.550239	1.14842
ENSG00000166347	CYB5A	protein_coding	15.5718	14.5423	20.843	17.1702	11.1285	10.2752	5.66462	10.1541	6.47428	5.51229	7.71194	4.81191
ENSG00000100243	CYB5R3	protein_coding	3.27807	2.7112	4.02863	3.64319	1.57936	4.34587	2.40247	2.85119	1.25211	1.0673	1.61051	1.11676
ENSG00000172115	CYCS	protein_coding	135.875	115.306	98.2917	99.0362	69.6199	74.9884	76.3011	63.7548	176.658	184.861	210.356	162.204
ENSG00000120306	CYSTM1	protein_coding	7.72186	21.5302	17.446	20.5548	6.42235	14.9905	13.1004	18.7918	9.02209	6.17072	7.54827	3.88428
ENSG00000108669	CYTH1	protein_coding	2.19412	1.14189	2.24822	0.344479	3.82596	1.6347	2.82653	2.17306	0.804985	0.808938	0.918352	1.16219
ENSG00000136848	DAB2IP	protein_coding	0.170296	0.78118	0.666087	0.493392	0.17115	0.151629	0.322503	0.340348	0.690302	0.871475	0.723259	0.623505
ENSG00000244274	DBNDD2	protein_coding	49.919	20.1779	33.195	36.8639	16.488	27.7583	18.4732	20.9447	9.12504	17.2983	18.0061	10.411
ENSG00000137992	DBT	protein_coding	0.720267	0.637007	0.57806	1.00456	0.323468	0.435874	0.779543	0.572979	0.194145	0.0511511	0	0.265806
ENSG00000122741	DCAF10	protein_coding	2.37231	3.54326	4.26816	0.788298	3.33507	3.16367	2.7463	3.79638	1.34305	1.35663	1.15697	0.936048
ENSG00000119599	DCAF4	protein_coding	6.7331	8.70623	7.41417	8.23888	7.94966	6.00367	6.27797	4.96503	13.53	13.103	12.1245	12.3049
ENSG00000176566	DCAF4L2	protein_coding	0.115152	0.594753	0.45576	0.720574	0.393478	0.5314	0.288874	0.506305	1.98378	1.52444	2.16886	1.41459
ENSG00000104671	DCTN6	protein_coding	3.95738	3.81217	5.72061	2.37941	6.48942	4.26292	3.5906	5.63711	2.87798	1.10123	1.94998	1.80164
ENSG00000043093	DCUN1D1	protein_coding	0.295609	0.534052	0.404175	1.86485	0.153086	0.32292	0.528514	0.552404	1.22869	3.26925	1.71649	1.99136
ENSG00000134574	DDB2	protein_coding	0.362816	1.77732	2.29759	6.35991	2.89276	8.23547	2.64013	1.98197	7.14322	1.1436	24.6768	4.55609
ENSG00000182810	DDX28	protein_coding	0.516851	0.793224	1.9872	4.20303	3.02759	2.99847	1.3892	1.88884	4.87603	7.26124	1.85424	2.41878
ENSG00000215301	DDX3X	protein_coding	2.7078	2.8927	2.14547	3.10359	1.7472	1.43171	1.85225	2.61927	4.66931	6.82781	6.42063	6.69825
ENSG00000108654	DDX5	protein_coding	11.8382	10.2577	8.53307	9.53886	12.1119	8.53123	13.6072	12.0118	47.1167	48.2234	58.9237	44.9545
ENSG00000164825	DEFB1	protein_coding	12.0115	23.161	23.1362	4.36429	19.1536	26.9021	15.7358	23.6856	8.62198	7.57207	18.8527	7.21384
ENSG00000213047	DENND1B	protein_coding	0.259438	0.499632	0.540056	0.622062	0.671413	0.327967	0.877809	0.432046	5.309	4.61221	7.48999	5.56616
ENSG00000105339	DENND3	protein_coding	0.175315	0.408605	0.191246	0.0964743	1.04964	0.318427	0.688001	0.742121	0.282049	0.187689	0.175547	0.232381
ENSG00000137145	DENND4C	protein_coding	1.23564	0.413032	2.18189	0.294606	1.41319	1.24789	3.07676	3.72699	0.992437	0.335342	0.526619	0.766383
ENSG00000182108	DEXI	protein_coding	31.4666	20.8675	7.75217	11.2344	20.5741	7.27603	4.73494	8.26072	4.72662	7.43154	9.47119	5.55965
ENSG00000114956	DGUOK	protein_coding	46.4768	52.6923	26.4935	30.3662	15.9598	25.748	22.5879	25.343	13.256	20.7651	8.09802	15.0535
ENSG00000095059	DHPS	protein_coding	13.5697	10.6107	19.1238	11.0344	6.39552	5.23036	5.37174	8.10752	4.10417	6.09299	2.33592	3.65551
ENSG00000101452	DHX35	protein_coding	1.37588	0.0307301	0.721174	0.555465	0.540029	1.70232	0.722621	0.431048	0.213541	0.140653	0.116732	0.42636
ENSG00000211448	DIO2	protein_coding	3.24945	2.90126	2.70329	2.62817	2.00227	2.63866	2.87077	1.934	4.69211	4.34138	5.97375	4.34023
ENSG00000160305	DIP2A	protein_coding	0.93199	0.781957	0.958731	2.08969	1.05113	1.39263	2.04813	1.48915	0.735515	0.700353	0.565132	0.867519
ENSG00000138463	DIRC2	protein_coding	1.2955	0.588823	1.12111	0.740423	0.519247	2.68196	1.17027	0.802493	3.72373	3.05265	1.08374	0.779963
ENSG00000083520	DIS3	protein_coding	3.50634	2.45181	0.711006	3.74448	1.19165	2.4022	3.29973	3.72128	0.702018	1.57985	1.82588	1.18785
ENSG00000165506	DNAAF2	protein_coding	0.596164	0.465294	0.576781	1.28363	0.169759	0.391277	0.526216	0.503066	0.380386	0.626374	4.45771	0.433993
ENSG00000086061	DNAJA1	protein_coding	56.3681	39.3193	41.5488	54.7771	34.3604	34.3931	46.4395	31.2839	137.18	155.636	185.671	136.76
ENSG00000077232	DNAJC10	protein_coding	1.63822	0.919731	2.3664	2.59141	2.4519	1.83696	1.82638	2.55887	0.950367	1.11997	0.932065	0.711606
ENSG00000135392	DNAJC14	protein_coding	1.80117	1.19679	1.18914	4.01419	1.31672	0.268744	0.529951	0.516519	0.604511	0.352698	0.684625	0.787423
ENSG00000178401	DNAJC22	protein_coding	1.07235	2.0293	2.12037	3.28647	3.6564	1.25491	2.1008	4.68227	0.598549	1.78358	0.129744	0.265511
ENSG00000176410	DNAJC30	protein_coding	2.58844	10.4279	10.5649	10.3193	4.07688	9.19769	6.96693	10.799	3.94828	3.05955	4.57056	2.38484
ENSG00000213221	DNLZ	protein_coding	0.362184	0.742605	0.336299	0.304224	2.57344	3.75977	1.51575	3.517	0.330214	0.623286	0.517281	4.04863
ENSG00000179085	DPM3	protein_coding	56.5439	119.465	156.532	117.652	63.7377	81.7293	51.8151	62.6657	37.1975	35.7233	37.3818	40.624
ENSG00000198054	DSCR8	protein_coding	4.82608	3.4142	6.78432	9.72408	0.255426	2.05285	0.415814	0.49233	2.22315	2.39692	2.9839	2.53645
ENSG00000134757	DSG3	protein_coding	0.311754	0.300569	0.164519	0.0139845	0.473455	0.409223	0.260693	1.57842	0.198917	0.0655104	0.108737	0.283687
ENSG00000151914	DST	protein_coding	1.11774	0.905119	0.710484	0.421797	1.0362	1.10528	1.1475	0.712298	1.29975	1.24832	1.20776	1.19179
ENSG00000133059	DSTYK	protein_coding	0.640269	3.34399	1.07447	4.31156	1.84871	2.67577	1.18859	3.05061	0.955954	1.21088	0.723559	0.713133
ENSG00000163840	DTX3L	protein_coding	0.766443	0.195405	0.587338	0.414762	0.393829	0.711402	1.56163	0.472843	0.702336	2.28476	1.075	7.668
ENSG00000188542	DUSP28	protein_coding	9.36133	10.5823	8.28591	7.25174	1.75786	1.27564	1.05822	1.67093	1.41276	1.70796	1.80362	2.95593
ENSG00000128951	DUT	protein_coding	6.03246	7.25423	12.8354	11.0181	14.0814	8.77055	16.6433	12.7241	4.46709	3.52913	5.21797	3.96177
ENSG00000088986	DYNLL1	protein_coding	587.148	558.58	536.017	612.072	247.011	322.042	341.256	383.301	734.028	764.988	673.312	706.263
ENSG00000143369	ECM1	protein_coding	0.718402	0.525179	0.615378	0.468511	0.784569	1.3057	0.808684	2.3635	0.396676	0.209023	0.173474	0.452578
ENSG00000186197	EDARADD	protein_coding	3.15791	3.1171	2.86428	2.1868	1.1334	1.87021	2.1914	1.92845	3.46315	4.76953	4.33697	2.37072
ENSG00000078401	EDN1	protein_coding	6.6838	1.24472	10.1717	5.85277	1.97024	2.29377	6.14011	2.29532	1.89206	1.60231	1.77307	2.00451
ENSG00000177685	EFCAB4A	protein_coding	1.2856	1.97046	0.916558	1.62021	3.3356	1.01803	3.11168	2.19754	1.013	0.85137	0.718302	0.993595
ENSG00000108883	EFTUD2	protein_coding	3.79498	1.95274	5.9448	3.57225	4.7384	3.69685	4.37468	3.0688	1.66345	1.06334	1.96871	2.01536
ENSG00000255302	EID1	protein_coding	32.2823	18.1993	26.2364	20.9203	16.4609	13.1958	16.0727	9.69363	7.81653	8.73985	10.3895	7.75574
ENSG00000176396	EID2	protein_coding	10.627	3.75233	6.19438	4.64131	1.60932	1.42665	0.323143	4.94283	1.94172	3.47146	2.12288	1.42416
ENSG00000070785	EIF2B3	protein_coding	1.56843	6.88924	5.27446	13.5141	3.81707	2.86016	2.06294	1.41688	1.72425	1.74107	1.57332	2.09547
ENSG00000134001	EIF2S1	protein_coding	10.2399	7.30993	8.25476	4.84255	5.05539	5.93617	5.79432	4.48663	11.9903	11.6971	20.9045	16.5504
ENSG00000205609	EIF3CL	protein_coding	0	0.179847	0.0984405	0.125515	0.0265588	0.114778	0.23398	0.0994162	2.76727	1.64633	1.75671	2.64802
ENSG00000104131	EIF3J	protein_coding	13.2431	13.5719	6.92653	9.1274	15.023	10.399	14.0319	7.29752	25.7945	38.2611	33.2208	32.2479
ENSG00000149100	EIF3M	protein_coding	20.8671	14.1324	15.3223	16.4358	9.25402	9.74053	16.0047	14.2046	36.244	29.497	30.6418	20.8228
ENSG00000161960	EIF4A1	protein_coding	39.3556	52.7129	51.104	53.6506	27.342	31.0507	29.4688	37.3262	57.5967	63.7873	70.5363	56.0327
ENSG00000156976	EIF4A2	protein_coding	14.6321	9.93943	10.3471	11.5112	7.78943	8.51761	11.8568	12.3134	21.4628	14.8202	16.7871	17.486
ENSG00000110321	EIF4G2	protein_coding	1.36966	1.04453	1.30768	1.40712	1.57759	1.29522	1.23149	1.22975	8.74907	9.10697	9.0529	10.0158
ENSG00000100664	EIF5	protein_coding	12.9153	13.0832	11.7985	13.8629	10.3668	9.00968	12.0849	9.55534	44.4293	54.6383	51.3268	45.8045
ENSG00000253626	EIF5AL1	protein_coding	0.199773	0.350817	0.395341	0.544398	0.362647	0.239696	0.167053	0.19963	2.22269	1.79461	1.56778	1.47248
ENSG00000105656	ELL	protein_coding	1.04829	1.39788	1.30003	1.73131	0.603789	0.727107	0.738246	0.717402	0.816357	2.97918	1.69521	2.02406
ENSG00000130165	ELOF1	protein_coding	8.03097	11.4039	10.2133	7.87036	1.02889	3.05269	1.62523	3.988	2.7767	5.40255	2.43739	3.42633
ENSG00000134759	ELP2	protein_coding	6.57244	8.74065	4.40843	5.69301	5.29539	6.59149	7.02641	10.7231	2.81435	4.29792	1.80234	2.37914
ENSG00000131148	EMC8	protein_coding	8.13753	13.054	6.97084	17.3955	7.87547	15.2925	15.8249	15.6259	5.88527	5.57354	7.97621	4.32473
ENSG00000197774	EME2	protein_coding	0.624128	0.570804	0.619173	1.11521	2.15073	1.89332	0.681947	0.958514	0.286763	0.295868	0.572649	0.262448
ENSG00000127507	EMR2	protein_coding	0.152661	1.19749	0.756821	0.415024	2.15176	0.91298	0.803714	0.862743	0.450771	0.505839	0.297157	0.781596
ENSG00000170370	EMX2	protein_coding	0.0967135	0.173167	0.22967	0.221254	0.275394	0.238033	0.175225	0.167516	0.416533	1.09744	1.21438	0.633646
ENSG00000171617	ENC1	protein_coding	0.149536	0.752802	0.321379	0.418346	0.400319	0.875529	0.544937	1.5255	0.33235	0.162673	0.147028	0.160068
ENSG00000188316	ENO4	protein_coding	0.0576265	0.928629	1.77903	1.11671	1.62452	1.27648	3.6141	2.30341	0.330921	0.653904	0.723588	1.41584
ENSG00000167302	ENTHD2	protein_coding	0.48949	0.524025	1.27689	1.32941	0.218579	0.427135	0.223264	0.275697	0.223594	0.252472	0	0.218661
ENSG00000138185	ENTPD1	protein_coding	0.027673	0.60245	0.0611496	0.401715	0.10344	0.302007	0.368266	0.205447	0.237961	0.117324	0.180439	0.0508062
ENSG00000139684	ESD	protein_coding	29.0883	35.6115	28.539	39.5782	30.4753	33.372	36.6179	42.6331	1017.92	918.152	898.902	938.251
ENSG00000105755	ETHE1	protein_coding	19.2133	41.9246	36.7362	22.2889	23.888	13.2092	9.27482	16.904	17.8881	9.21986	11.9079	7.66191
ENSG00000006468	ETV1	protein_coding	0.0245964	0	0.0603767	0.0238518	0.0570424	0.128641	0.0144262	0.121273	0.420632	0.858206	0.413888	0.407924
ENSG00000182944	EWSR1	protein_coding	13.9026	14.4163	15.1515	16.3257	16.1937	14.1541	14.1026	12.0027	46.2548	45.853	39.973	43.4817
ENSG00000171824	EXOSC10	protein_coding	11.8095	18.4415	8.51565	16.8493	13.5879	11.8184	9.10107	9.06168	6.55103	4.48561	6.31395	5.25213
ENSG00000110723	EXPH5	protein_coding	0.0822111	0.45937	0.267202	0.444586	0.33624	0.13608	0.446977	0.431579	0.0820827	0.101456	0.134646	0.134241
ENSG00000108799	EZH1	protein_coding	0.0207299	0.198301	0.209217	0.261628	0.418943	0.95975	0.779907	0.323244	0.136756	0.225124	0.0722114	0.235761
ENSG00000170231	FABP6	protein_coding	1.56023	5.15743	0.953607	0.594769	9.60832	11.1054	7.61757	4.13787	0.895962	0	1.9591	0
ENSG00000153443	FAM100A	protein_coding	0.381958	0.0900091	0.0753148	1.62411	1.82902	0.977	0.966772	0.692162	1.81931	1.68776	3.97279	2.706
ENSG00000133193	FAM104A	protein_coding	3.73238	4.60691	6.23536	4.94472	5.97764	12.6684	5.16175	3.25756	30.045	21.0517	13.0231	31.0281
ENSG00000125898	FAM110A	protein_coding	0.902218	0.578344	1.04366	0.497454	5.14228	2.40555	4.5735	2.12436	3.80439	5.0361	4.32906	4.26445
ENSG00000197798	FAM118B	protein_coding	1.41891	0.609692	1.36665	1.84283	0.718162	0.849147	0.523761	2.11315	2.49525	3.85682	1.28187	1.90871
ENSG00000112584	FAM120B	protein_coding	5.07756	5.19835	3.10337	4.18387	1.99483	2.7911	7.42205	2.03704	1.4433	1.18487	1.57795	0.847265
ENSG00000156504	FAM122B	protein_coding	4.43594	0.859412	0.638445	1.04846	0.728255	2.14701	1.53859	1.02799	0.463337	0.552238	0.22689	0.396102
ENSG00000134590	FAM127A	protein_coding	61.1522	84.4486	73.6299	87.9972	31.8056	34.1819	27.9471	62.9479	27.7784	23.6737	21.3249	26.2482
ENSG00000203950	FAM127B	protein_coding	38.882	37.3179	35.448	51.9064	23.8101	40.286	30.2255	15.3725	19.7828	11.6576	13.3373	12.9562
ENSG00000234545	FAM133B	protein_coding	5.8393	3.5775	3.91093	4.21798	6.01675	5.81688	6.49074	5.60793	4.02629	1.83027	2.49461	2.07736
ENSG00000163322	FAM175A	protein_coding	4.32269	4.87743	3.49479	3.30682	1.83213	2.61136	2.85722	2.75173	4.96213	3.95619	5.59819	5.4163
ENSG00000047662	FAM184B	protein_coding	1.90747	0.465729	0.480427	0.618393	0.567845	1.29104	0.145004	0.0924168	0.373419	0.054658	0.272172	0.0946765
ENSG00000160767	FAM189B	protein_coding	4.1632	5.15323	7.06769	3.79253	3.00739	0.940481	1.73547	1.50695	1.85361	1.41241	1.073	1.77855
ENSG00000165669	FAM204A	protein_coding	7.77909	2.03342	1.62412	0.828086	8.05983	6.3696	7.09414	2.18377	1.40235	1.27869	1.52571	1.80212
ENSG00000005238	FAM214B	protein_coding	0.651939	2.32681	1.49289	1.87464	0.779932	1.24145	0.99297	0.837606	1.83337	2.52192	2.22369	1.48155
ENSG00000178761	FAM219B	protein_coding	5.05453	4.28704	8.92719	7.99042	6.98775	9.92295	9.79511	8.02085	3.50501	4.03416	2.60369	2.45543
ENSG00000145945	FAM50B	protein_coding	1.62462	3.80395	2.52917	2.57981	1.71167	3.47873	1.58495	2.42436	8.55194	1.229	11.8997	5.67688
ENSG00000009780	FAM76A	protein_coding	0.200682	1.42205	0.29715	0.0943089	0.87896	1.52532	0.754834	0.719816	4.39991	2.1109	4.46472	2.9521
ENSG00000182118	FAM89A	protein_coding	15.6979	28.1662	21.8711	20.4323	4.65349	12.4594	14.7823	10.5737	10.3833	6.16838	6.7175	5.4392
ENSG00000112039	FANCE	protein_coding	0.449606	0.774063	4.1225	4.90086	1.79237	3.95601	3.57168	3.53437	0.9682	1.27545	1.6466	1.10465
ENSG00000140525	FANCI	protein_coding	2.46197	1.34579	1.72661	1.14013	2.87852	5.13323	2.24904	2.48528	0.806612	1.26462	1.79888	0.732472
ENSG00000179115	FARSA	protein_coding	11.2728	8.81578	7.69553	10.2991	8.86657	9.19961	10.4583	9.82233	3.92542	5.20171	3.81753	2.66491
ENSG00000149806	FAU	protein_coding	1059.33	1328.32	1383.46	1206.24	984.745	1033.13	941.016	1102.91	3192.44	3503.22	3310.13	3402.28
ENSG00000269547	FBXO17	protein_coding	0.972966	4.22126	0.654654	1.80689	1.08051	2.98137	0.325443	0.583361	0.139682	0	0.610853	0.159367
ENSG00000119616	FCF1	protein_coding	0.416566	1.24314	0.382303	0.407083	0.401567	0.626421	0.566444	1.40436	13.7478	9.95894	9.27093	12.5267
ENSG00000255561	FDXACB1	protein_coding	1.46419	2.80715	3.23982	0.47909	0.480695	0.641556	0.664994	0.370684	0.60447	0.455161	0.107704	0.598453
ENSG00000168496	FEN1	protein_coding	11.4193	4.17965	6.1645	6.78022	6.02303	9.54228	9.91914	9.87079	2.82381	4.29792	6.08998	3.45071
ENSG00000171560	FGA	protein_coding	0.444607	3.58036	1.56686	1.96108	0.277788	0.593703	0.942307	0.177715	0.196923	0.420423	0.34892	0.615904
ENSG00000137440	FGFBP1	protein_coding	334.983	295.987	339.436	256.83	112.035	141.185	148.994	152.073	101.622	79.4055	93.7359	104.771
ENSG00000171557	FGG	protein_coding	9.69751	4.90918	5.47203	5.53386	1.87483	1.68954	0.904197	2.50883	1.23921	1.06637	1.59589	2.23573
ENSG00000137460	FHDC1	protein_coding	1.05492	0.447995	1.00902	1.94015	2.91629	2.17447	1.53149	0.819903	0.504823	0.831281	0.551921	0.719957
ENSG00000106080	FKBP14	protein_coding	0.790996	0.35404	0.464149	2.02528	1.79625	1.23791	0.389713	1.69598	0.334342	0.385713	0.211967	0.325031
ENSG00000088832	FKBP1A	protein_coding	3.21264	4.38471	5.46758	3.72837	2.31223	3.55895	1.8863	1.90214	8.37199	2.68961	7.72782	4.8009
ENSG00000096060	FKBP5	protein_coding	0.396209	0.620719	0.40069	0.290055	1.40227	1.9427	0.270669	1.65564	0.562607	0.185287	0.717612	0.518369
ENSG00000106692	FKTN	protein_coding	0.109143	0.103822	0.0948028	0.0283245	0.591272	0.390826	0.423787	0.48026	0.0895146	0.267046	0.0774704	0.0372474
ENSG00000205047	FLJ00104	protein_coding	0.137923	0.661076	0.447627	0.412046	0.0942577	0.845253	1.23407	1.10259	0.158405	0.208674	0.432959	0.135547
ENSG00000261652	FLJ27352	protein_coding	13.3756	16.9955	14.5812	9.76927	4.27275	6.19304	3.2703	6.26191	3.93146	4.93084	2.64287	4.27051
ENSG00000204283	FLJ45079	protein_coding	0	0.111347	0.085325	0.108792	0.0690608	0.159178	0.11267	0.0861707	0.541615	0.713493	0.845922	0.353111
ENSG00000217128	FNIP1	protein_coding	0.0659801	0.213954	0.353751	0.864476	0.258907	0.611477	0.358614	0.558898	0.0861273	0.136106	0.113052	0.186723
ENSG00000125740	FOSB	protein_coding	0.184931	1.56187	0.421532	0.334526	1.13206	0.872177	0.823522	1.51332	0.530985	0.355652	0.523605	0.308509
ENSG00000175592	FOSL1	protein_coding	16.7416	7.75554	7.25565	8.12543	15.3403	12.4555	12.2152	16.817	7.47363	5.70034	3.38974	6.5299
ENSG00000160973	FOXH1	protein_coding	0.152922	0.126374	2.5118	0.138909	2.18814	1.0021	3.10098	0.412594	0.384194	0.578418	0.120011	0.375718
ENSG00000111206	FOXM1	protein_coding	0.361878	0.756536	0.0725256	0.688943	0.69501	1.51427	0.613727	1.28582	0.323637	0.32123	0.279342	0.278212
ENSG00000110074	FOXRED1	protein_coding	1.17618	1.21236	1.50917	1.19426	0.806792	1.94257	1.70539	1.7573	0.422905	0.200742	0.167089	0.686061
ENSG00000100350	FOXRED2	protein_coding	0.718559	1.58833	1.88354	1.10976	1.44034	1.61677	0.71762	0.780157	0.571507	0.336642	0.188414	0.522674
ENSG00000075539	FRYL	protein_coding	0.423487	0.547486	0.66439	1.07245	0.572364	0.575125	1.24408	0.651878	1.91983	1.50502	2.1308	0.952233
ENSG00000070404	FSTL3	protein_coding	11.2759	10.1267	3.86553	12.9605	3.427	2.79859	3.57988	8.11499	2.19173	1.50753	3.68369	6.6582
ENSG00000165775	FUNDC2	protein_coding	12.1047	13.0585	9.17145	12.1066	4.75335	9.34539	4.86967	5.60924	3.91894	6.54096	3.03654	4.13761
ENSG00000130383	FUT5	protein_coding	12.9215	19.6576	13.2862	10.3967	6.04017	12.5264	8.9161	12.0454	7.65367	4.01591	2.97834	4.58815
ENSG00000033170	FUT8	protein_coding	0.642159	0.615218	0.13597	0.105697	0.0571056	0.261962	0.105199	0.0729108	2.08304	1.47374	1.9505	2.32759
ENSG00000114416	FXR1	protein_coding	6.5237	3.69499	3.04582	4.7707	2.49391	2.92689	3.13392	3.22001	10.2823	10.8607	12.7669	10.2412
ENSG00000174804	FZD4	protein_coding	0.233298	0.0856869	0.164155	0.0523257	0.254657	0.937855	0.368498	0.290119	0.111643	0	0.244118	0.0849178
ENSG00000138757	G3BP2	protein_coding	0.957712	1.66357	3.05338	1.28424	0.788051	1.43268	0.916045	1.07593	2.28194	1.66637	2.23876	1.7593
ENSG00000034713	GABARAPL2	protein_coding	33.742	21.5778	47.8484	7.2642	8.01787	10.8977	18.0357	11.3866	69.8796	72.9776	81.3525	46.1029
ENSG00000117308	GALE	protein_coding	18.8384	17.2391	12.9413	12.0218	9.54178	11.3233	11.7585	12.5321	4.60454	6.24562	5.09435	6.54962
ENSG00000141429	GALNT1	protein_coding	1.92847	0.946607	1.22611	1.36936	1.25667	0.802743	0.794536	1.44814	1.40514	2.54174	1.39779	2.092
ENSG00000115339	GALNT3	protein_coding	7.35849	3.48625	3.71332	3.25801	2.1823	2.94842	2.29767	2.92295	1.5601	2.03611	1.85968	1.3472
ENSG00000257594	GALNT4	protein_coding	1.27612	0.336877	0.364777	0.286217	0.78732	0.143953	1.48209	2.38038	2.54449	2.74861	0.4451	0.580615
ENSG00000139629	GALNT6	protein_coding	9.38262	4.71082	6.49953	2.5878	6.35877	4.25753	6.41764	2.53595	1.84653	2.55169	1.38983	3.10525
ENSG00000167491	GATAD2A	protein_coding	1.27224	2.15729	1.32246	1.97349	0.962889	1.38088	1.21343	1.7837	0.331111	0.673717	0.392344	0.638518
ENSG00000143614	GATAD2B	protein_coding	0.486262	0.729661	0.232975	0.733586	0.415393	0.151174	0.417319	0.38873	2.68214	2.12966	4.25796	3.06012
ENSG00000111780	GATC	protein_coding	57.9001	64.1795	56.1244	56.9683	39.0954	39.5514	31.7463	32.4285	20.4074	22.2937	18.5021	17.6045
ENSG00000119125	GDA	protein_coding	2.68939	2.84189	4.1837	4.85855	11.0938	7.70608	7.28355	6.05182	2.79494	2.92441	4.58421	3.09513
ENSG00000239857	GET4	protein_coding	2.2518	2.60755	2.33729	2.99045	3.5022	5.2122	3.12941	7.62408	3.44854	1.20813	2.63269	1.32339
ENSG00000141098	GFOD2	protein_coding	6.57146	1.52503	2.49403	0.835877	0.153801	3.02427	0.639844	0.539732	0.129235	0.851235	0.847753	0.589791
ENSG00000125447	GGA3	protein_coding	0.946734	0.541422	1.76674	1.04056	2.55502	2.25482	2.0739	1.54809	1.06387	0.820234	0.924664	0.693067
ENSG00000196329	GIMAP5	protein_coding	1.50067	1.58893	1.72617	1.7418	0.440674	0.6579	0.980375	0.899756	3.97218	3.90237	4.41637	5.68416
ENSG00000188910	GJB3	protein_coding	32.7804	39.2	35.3737	28.9591	8.81269	15.7681	12.3754	8.47826	24.0839	8.7522	11.8035	8.36972
ENSG00000165113	GKAP1	protein_coding	0.762234	1.46039	0.242106	0.0809074	2.12635	1.26803	2.02489	1.5171	2.09417	2.48787	1.62844	2.9546
ENSG00000106415	GLCCI1	protein_coding	1.06028	2.14034	0.881833	1.54461	1.28938	2.12553	1.20226	2.3955	3.74496	8.70026	0.779396	3.62369
ENSG00000074047	GLI2	protein_coding	0.852551	0.121657	0.203317	0.104222	0.416861	1.03809	0.171351	0.202049	0.0788718	0.151239	0.0785736	0.0476
ENSG00000144591	GMPPA	protein_coding	3.50674	3.79457	4.01624	5.0819	7.44136	11.9275	6.45458	4.62893	3.21306	2.10986	1.80029	2.76054
ENSG00000163655	GMPS	protein_coding	1.94314	0.8808	1.71608	1.16702	1.35834	2.27701	2.45468	2.00041	3.48702	4.72924	3.72763	5.03935
ENSG00000114353	GNAI2	protein_coding	2.21422	3.17205	5.7479	3.03951	1.06378	0.849214	1.6064	1.35333	2.838	4.52666	2.78041	0.865167
ENSG00000174021	GNG5	protein_coding	223.309	229.079	213.714	196.489	193.51	195.392	202.94	200.832	571.647	854.962	703.932	770.983
ENSG00000133136	GNG5P2	protein_coding	33.1679	48.0456	47.8325	44.1729	44.1293	46.165	49.7324	46.1731	65.1308	95.8938	55.051	76.8074
ENSG00000090615	GOLGA3	protein_coding	1.06662	1.42535	0.840612	2.15491	1.89313	2.51188	2.54501	1.21017	0.817387	1.03358	1.09823	0.682823
ENSG00000147533	GOLGA7	protein_coding	4.65022	2.62987	10.0754	4.60866	2.32098	5.19719	5.40752	2.8876	5.56983	11.8442	12.3316	12.2061
ENSG00000160818	GPATCH4	protein_coding	10.7578	18.8269	26.9625	5.57669	18.8339	16.4145	11.5309	11.5626	5.1551	7.1171	7.66771	4.82115
ENSG00000159592	GPBP1L1	protein_coding	4.49336	2.86504	5.26133	2.47105	3.2812	5.47467	2.47188	5.25113	3.90927	5.94127	3.77819	8.00821
ENSG00000125772	GPCPD1	protein_coding	1.41285	0.210543	0.358655	0.171745	0.913062	1.38795	1.70448	1.85082	0.742905	0.393198	0.55962	0.489546
ENSG00000068394	GPKOW	protein_coding	10.9204	8.56872	15.7607	6.8135	9.32882	3.70582	8.25548	3.39501	4.27571	2.50337	3.80894	3.0715
ENSG00000112293	GPLD1	protein_coding	0.607902	0.661933	0.632698	0.703559	0.995335	0.689293	0.574335	0.728959	2.68036	1.05387	3.4386	2.70694
ENSG00000142751	GPN2	protein_coding	10.0639	11.8995	14.4136	10.7057	2.25984	4.02908	2.90548	7.51397	6.83763	2.60727	3.02925	2.481
ENSG00000125734	GPR108	protein_coding	3.15437	4.59658	11.3317	5.19423	5.5463	9.06883	3.96642	2.1215	1.86803	2.46084	1.21446	1.90551
ENSG00000077585	GPR137B	protein_coding	0.0534429	0.310844	0.279801	0.350682	3.33616	2.32185	1.91421	4.59851	5.61387	10.0095	12.6697	5.02898
ENSG00000169727	GPS1	protein_coding	0.31083	0.774274	1.24041	2.1174	0.62951	1.17749	0.981041	1.29657	9.83024	4.52744	3.6362	4.1098
ENSG00000166123	GPT2	protein_coding	2.26465	1.33022	6.78525	2.00368	0.859887	3.62882	2.1189	3.49614	1.14231	1.15755	0.576408	1.15291
ENSG00000167468	GPX4	protein_coding	0.42719	1.71125	3.97933	2.02819	1.2761	3.92324	12.1831	22.1236	21.5218	15.4767	15.1468	16.1487
ENSG00000106070	GRB10	protein_coding	4.90435	4.19115	3.36344	2.86623	1.58714	4.28594	1.39222	1.83182	1.54763	1.08494	0.693436	2.09752
ENSG00000243955	GSTA1	protein_coding	0.146544	0.299509	0.116002	0.177487	0.121829	0.36503	0.183813	0.23116	19.4757	17.8887	23.1112	15.8287
ENSG00000174156	GSTA3	protein_coding	0.361731	0.0747327	0.0715847	0.0730182	0.332365	0.0667722	0.151242	0.0722942	11.1106	9.4974	12.3935	9.64302
ENSG00000182793	GSTA5	protein_coding	0.222028	0.275223	0.175753	0.179273	0.0948347	0.245907	0.185663	0.177495	34.1836	32.8544	31.3639	33.0446
ENSG00000134184	GSTM1	protein_coding	0	0.0498634	0.0863001	0	0.0415885	0.0539195	0.04071	0.0676959	1.28855	1.14894	1.68107	1.36386
ENSG00000084207	GSTP1	protein_coding	6.47598	10.1758	7.89083	7.86557	14.9587	12.696	8.87602	8.11953	1127.29	1038.65	826.339	996.287
ENSG00000185068	GTF2H5	protein_coding	15.5808	11.0524	8.23418	4.39951	6.34726	13.5325	10.28	11.0157	4.26676	4.59883	5.08891	5.45813
ENSG00000006704	GTF2IRD1	protein_coding	4.11463	2.47655	3.67044	2.06354	2.9716	2.44083	3.59187	2.90261	18.0818	12.8878	11.7204	8.89759
ENSG00000115207	GTF3C2	protein_coding	2.77485	6.43082	8.4232	5.76659	4.28822	5.93538	6.0023	4.82183	2.06659	2.47635	2.38288	2.2667
ENSG00000130299	GTPBP3	protein_coding	1.6893	0.744701	1.82986	0.774927	1.54827	1.32689	1.90602	1.57375	0.902725	0.539493	0.564844	0.543782
ENSG00000163607	GTPBP8	protein_coding	3.30486	3.47705	4.54178	3.91613	5.31385	5.84559	5.33806	5.25347	2.64804	1.68727	1.04423	1.57089
ENSG00000164032	H2AFZ	protein_coding	112.527	83.0509	65.627	87.3462	81.3568	100.94	121.756	86.2595	306.093	261.885	279.696	259.194
ENSG00000132475	H3F3B	protein_coding	180.426	202.012	187.756	214.499	189.711	167.987	205.784	189.037	612.034	555.004	629.66	570.799
ENSG00000188375	H3F3C	protein_coding	16.3575	16.1461	15.8256	15.5556	22.2023	23.9542	28.1166	23.0293	264.056	225.485	257.312	242.325
ENSG00000063854	HAGH	protein_coding	12.2142	9.38199	14.6319	8.29903	6.22911	7.01564	5.5235	7.342	3.04671	5.52318	2.94415	4.79546
ENSG00000213931	HBE1	protein_coding	5.01678	5.07115	18.7362	10.2863	14.3129	13.7337	6.62875	3.50899	4.02308	3.20799	3.12558	3.32265
ENSG00000184508	HDDC3	protein_coding	4.25108	16.0499	30.5704	6.46014	5.65826	7.75909	11.8209	10.0694	4.26817	3.06053	4.40314	4.95305
ENSG00000119431	HDHD3	protein_coding	9.15555	8.56553	13.362	13.1176	3.59369	5.95974	8.34372	1.99877	8.37325	16.885	2.91558	16.411
ENSG00000180573	HIST1H2AC	protein_coding	18.9355	21.0247	18.9137	20.1236	18.8955	29.6771	20.359	23.2767	9.42767	12.541	10.5862	10.2874
ENSG00000196747	HIST1H2AI	protein_coding	0	0	0	0.291014	0.307891	0.13306	0.150693	0.576256	8.27883	10.2244	4.52561	5.90346
ENSG00000233822	HIST1H2BN	protein_coding	2.49686	3.79582	0.329411	3.24835	0.462489	1.03553	1.42445	1.78652	2.58401	5.23404	0	8.3399
ENSG00000197061	HIST1H4C	protein_coding	581.065	925.121	540.452	837.432	2197.27	1649.24	1388.27	1343.97	724.952	471.837	526.944	540.082
ENSG00000198518	HIST1H4E	protein_coding	0.271657	0	0.215038	0.0548362	2.08859	2.65771	1.47656	2.93179	0.779996	1.02752	1.70553	0.444959
ENSG00000184678	HIST2H2BE	protein_coding	4.04632	2.13437	0.306669	0.695134	5.69972	5.08538	4.64343	4.95534	1.48315	2.44227	3.24305	1.83318
ENSG00000181218	HIST3H2A	protein_coding	0.385852	0.478296	0.458149	0	0.164808	0.854697	0.161327	1.23384	26.5891	28.4594	8.47867	9.48006
ENSG00000095951	HIVEP1	protein_coding	0.308612	0.0898344	0.374513	0.44059	0.0669596	0.231635	0.16821	0.336167	0.883082	0.69107	1.49061	0.709699
ENSG00000123485	HJURP	protein_coding	1.44292	0.1581	0.0859593	0.0772367	1.41898	1.24688	1.72794	2.18031	0.411984	0.542725	0.450421	0.434076
ENSG00000204642	HLA-F	protein_coding	1.76138	1.17114	1.05125	2.70947	0.967403	1.2369	1.51408	0.98922	14.5045	15.9449	12.4984	11.6055
ENSG00000159267	HLCS	protein_coding	0.378833	0.121747	0.047767	0.106209	0.365494	0.419575	0.41798	0.487923	0.120858	0.0597045	0.132134	0.103418
ENSG00000147421	HMBOX1	protein_coding	0.154511	0.0903223	0.466901	0.311467	1.06847	1.31596	0.687267	1.38011	0.231911	0.845809	0.238705	0.501373
ENSG00000149948	HMGA2	protein_coding	0.0661241	0.0562515	0.0685097	0.0628125	0.052421	0.0761074	0.0585463	0.0699687	3.31908	2.89097	2.82054	3.38302
ENSG00000164104	HMGB2	protein_coding	3.70867	1.26393	0.861044	0.634659	1.39961	0.821568	4.15407	1.01789	4.53801	4.1559	2.81499	5.36718
ENSG00000100292	HMOX1	protein_coding	2.46843	2.02904	6.17591	3.53032	1.2338	1.60932	0.97717	0.860708	2.33737	2.58248	5.85277	4.5163
ENSG00000135486	HNRNPA1	protein_coding	18.5217	12.5777	23.52	12.2481	13.4655	14.7517	14.5557	15.5783	44.6829	45.947	52.8865	47.1897
ENSG00000122566	HNRNPA2B1	protein_coding	26.8002	23.8175	24.3755	20.7848	15.0766	20.9129	18.911	15.1611	35.5878	35.0078	37.1002	35.5549
ENSG00000170144	HNRNPA3	protein_coding	8.76343	11.1035	16.0105	7.50351	7.59191	8.95506	7.93515	7.3765	85.7534	103.124	71.1095	82.8697
ENSG00000169813	HNRNPF	protein_coding	29.9546	33.3098	32.8514	38.1259	19.5063	24.0951	30.6276	17.8498	110.084	115.436	142.431	101.404
ENSG00000126945	HNRNPH2	protein_coding	8.35092	6.97227	6.26968	4.6574	5.1849	4.48149	4.8954	4.06062	27.5619	11.7229	18.107	11.5631
ENSG00000165119	HNRNPK	protein_coding	20.0463	21.9634	21.0839	14.4922	19.6336	15.7391	15.8221	14.3723	47.5045	40.8481	45.4173	40.1309
ENSG00000125944	HNRNPR	protein_coding	11.6163	4.80905	5.07971	10.5921	7.60468	6.51867	8.41867	5.81761	18.2689	13.8026	11.4052	12.8239
ENSG00000095066	HOOK2	protein_coding	5.40858	3.95508	3.19211	3.34709	6.03517	4.89243	14.0772	10.0054	2.82715	1.66628	2.74181	2.75093
ENSG00000196639	HRH1	protein_coding	1.13768	0.87487	0.589865	0.331412	1.81913	1.12824	2.16147	2.87189	1.1804	0.549512	0.267959	0.354988
ENSG00000232856	hsa-mir-3654	protein_coding	107.843	126.384	136.39	128.084	82.4748	91.8234	86.607	64.9626	154.276	165.173	158.538	176.951
ENSG00000204228	HSD17B8	protein_coding	2.06524	2.04663	0.231874	0.470652	4.84711	6.31372	7.32935	1.12043	2.39291	1.11914	2.48298	1.43455
ENSG00000099377	HSD3B7	protein_coding	1.88829	2.40757	1.68691	4.72646	0.299573	0.975971	0.180458	0.17252	0.464722	0.612198	6.77438	0.618583
ENSG00000103160	HSDL1	protein_coding	0.18722	3.52431	0.890887	1.45249	1.35077	1.4801	0.766676	3.38088	0.839276	0.47865	0.348601	0.717252
ENSG00000196684	HSH2D	protein_coding	3.32539	5.29669	4.68031	8.66677	8.43471	6.24618	2.8629	5.21841	2.07642	2.0751	2.49115	2.72689
ENSG00000204389	HSPA1A	protein_coding	127.667	108.929	92.136	91.39	192.586	198.437	169.984	168.796	182.563	144.803	141.19	137.636
ENSG00000204390	HSPA1L	protein_coding	0.925327	3.08265	1.83146	3.62937	1.65291	1.37368	1.82843	1.84993	66.9872	64.1635	56.7791	67.4384
ENSG00000164070	HSPA4L	protein_coding	0.487624	0.1819	0.14467	0.153203	1.10772	1.86907	0.14024	0.299914	1.06923	0.408676	3.02268	0.863132
ENSG00000044574	HSPA5	protein_coding	21.7925	26.9732	21.9993	14.057	37.1492	38.2745	37.6544	32.3375	26.1536	16.3931	20.9072	17.8876
ENSG00000173110	HSPA6	protein_coding	0.506303	0.089658	0.229017	0.554807	2.03899	3.25771	3.9616	3.64276	11.0068	11.3535	11.8066	11.0178
ENSG00000109971	HSPA8	protein_coding	148.524	212.094	174.251	172.947	128.748	136.415	115.978	103.477	293.373	320.315	328.897	350.921
ENSG00000198331	HYLS1	protein_coding	1.82845	4.61699	4.36348	7.5868	2.93711	6.18779	1.99616	4.10091	1.70535	2.30533	0.637749	1.66383
ENSG00000149428	HYOU1	protein_coding	0.241172	0.219452	0.243747	0.208639	0.357036	0.274313	0.163249	0.299939	0.766658	0.692306	0.581321	0.468334
ENSG00000003147	ICA1	protein_coding	2.48138	3.28917	2.59313	1.1791	3.78641	2.98423	5.30349	4.29363	1.33619	1.67879	1.10648	1.38315
ENSG00000076662	ICAM3	protein_coding	0.629126	7.159	8.80218	1.21764	3.17226	2.05676	2.00993	0.372978	1.1214	0.574909	1.02065	0.819399
ENSG00000182054	IDH2	protein_coding	15.1399	31.2715	34.2294	29.8744	27.4648	42.1536	30.0915	21.3183	11.9043	17.289	9.73597	10.3415
ENSG00000148377	IDI2	protein_coding	8.16791	6.40075	3.73441	9.55142	0.781961	3.11942	3.17953	1.91386	2.22391	1.06533	0.442071	2.07599
ENSG00000267228	IER3IP1	protein_coding	19.1041	42.4288	34.8357	52.749	16.6113	17.3804	25.389	15.6814	27.9161	67.0985	25.7016	76.5525
ENSG00000134049	IER3IP1	protein_coding	12.0179	24.0812	19.3332	29.7892	12.0327	11.5452	13.5075	14.2046	16.8822	32.2598	14.6036	37.4645
ENSG00000165949	IFI27	protein_coding	4.66624	0.576324	9.27479	4.29972	6.00165	1.64977	1.50094	0.38003	31.2472	16.4423	1.57762	9.82493
ENSG00000126709	IFI6	protein_coding	44.7189	27.145	32.0229	30.8961	41.549	15.0627	24.9618	29.4841	75.1201	74.5462	88.2791	112.008
ENSG00000185201	IFITM2	protein_coding	235.863	173.167	281.98	214.516	198.458	141.567	230.791	179.422	725.688	632.091	554.949	655.243
ENSG00000143061	IGSF3	protein_coding	0.395773	0.278003	0.40205	0.569881	0.0619835	0.121487	0.126864	0.0527318	0.170454	0.0997987	0.828254	0.108042
ENSG00000162729	IGSF8	protein_coding	5.28357	7.07003	2.31639	8.51583	2.98587	2.5958	3.77245	4.15884	3.20913	1.76788	1.14825	2.06369
ENSG00000070061	IKBKAP	protein_coding	3.70902	5.10772	2.60945	2.37963	2.14379	3.98594	2.29195	2.69037	1.39831	1.96009	0.901568	0.89998
ENSG00000123496	IL13RA2	protein_coding	4.27763	8.39561	7.01908	4.85704	2.73971	7.13941	3.80057	3.45527	2.81466	2.02248	1.95826	1.8976
ENSG00000056736	IL17RB	protein_coding	0.738216	0.224548	1.98658	0.157265	2.57654	0.444757	1.91445	1.55757	1.29386	7.7009	2.9001	0.267039
ENSG00000136689	IL1RN	protein_coding	24.839	30.1134	22.3904	18.1316	9.39708	13.6002	10.5338	8.54777	7.22027	14.0999	7.17873	7.95927
ENSG00000136695	IL36RN	protein_coding	0.855045	0.431812	2.14332	0.958876	0.0811588	0.0876854	0.0993055	0.0949369	0.409175	0.269512	0.149117	0.23342
ENSG00000166333	ILK	protein_coding	6.9411	8.11151	6.16917	4.63929	4.79279	1.97215	4.99341	4.21464	18.6073	19.9765	26.6139	21.0914
ENSG00000153487	ING1	protein_coding	0.16049	0.942252	0.992168	0.451637	0.900174	0.624492	2.25922	0.332209	4.10631	0.73707	1.56242	0.946683
ENSG00000169592	INO80E	protein_coding	1.33155	2.85787	0.915507	0.645034	0.57465	0.246011	0.513002	0.601356	0.123625	0.194495	0.270317	0.31734
ENSG00000185085	INTS5	protein_coding	1.57301	2.26282	2.74397	3.62212	1.81656	0.967876	0.852553	0.256158	1.33822	1.65272	1.28019	8.01577
ENSG00000183856	IQGAP3	protein_coding	0.0681118	0.321758	0.0166415	0.0375981	0.45211	0.735853	0.599138	0.12042	0.145171	0.0966105	0.103618	0.190089
ENSG00000119669	IRF2BPL	protein_coding	1.01529	1.35388	1.46125	1.73271	2.03032	1.24375	1.2735	1.25437	69.765	50.4471	57.0786	62.8913
ENSG00000126456	IRF3	protein_coding	11.2279	9.57181	11.0493	14.3818	10.8287	13.1339	9.52171	14.6892	3.14891	3.88568	4.86123	5.28829
ENSG00000187608	ISG15	protein_coding	7.26769	13.4578	5.64642	1.30404	10.1175	29.3154	8.10311	17.3223	4.63719	4.07252	7.60474	2.64535
ENSG00000172183	ISG20	protein_coding	44.2817	27.219	37.793	36.2113	14.415	16.0021	22.5155	26.2896	9.86754	19.6825	8.51452	8.30279
ENSG00000171135	JAGN1	protein_coding	12.4913	10.2293	10.2682	8.80802	4.82841	5.9679	7.63316	4.31516	3.16462	2.67236	5.14544	3.33286
ENSG00000050130	JKAMP	protein_coding	2.4188	2.70919	1.18415	1.32102	1.58046	2.76494	2.97203	1.55186	2.45138	3.61741	2.62695	5.00713
ENSG00000120696	KBTBD7	protein_coding	0.161709	0.0835217	1.21605	0.29378	0.345353	0.223875	1.01417	0.581734	0.174115	0	0.126906	0.26487
ENSG00000256980	KHDC1L	protein_coding	36.7993	17.8604	55.4583	20.5096	18.2438	11.5495	5.3631	9.3146	7.75357	8.6866	6.79291	9.74477
ENSG00000243501	KHDC1L	protein_coding	12.5171	6.81543	22.0389	8.78431	6.44566	4.5347	2.29881	3.92777	3.1909	2.87609	1.83611	3.25737
ENSG00000121774	KHDRBS1	protein_coding	9.8267	10.0195	7.10411	8.4562	4.78724	5.99879	7.17205	5.99801	20.2767	17.3541	20.8635	17.8656
ENSG00000138030	KHK	protein_coding	4.26389	1.91017	1.9942	1.63469	0.261271	0.677579	0.852683	0.254602	0.419179	0.947232	3.70831	1.58396
ENSG00000088247	KHSRP	protein_coding	1.14804	0.871947	0.485816	0.430717	1.71097	0.362315	0.594577	0.806351	1.7892	2.32346	2.29926	2.50607
ENSG00000136813	KIAA0368	protein_coding	5.85545	6.2734	11.3993	4.68632	13.3936	12.6522	10.658	8.20158	8.27741	8.492	7.10493	7.33528
ENSG00000257093	KIAA1147	protein_coding	0.0655779	0.140902	0.0363371	0.0582446	0.408949	0.280838	0.312571	0.193971	0.225949	0.992174	0.0823429	0.343721
ENSG00000122778	KIAA1549	protein_coding	0.994926	0.295664	0.389481	0.222049	1.42748	0.738103	0.680903	1.41845	0.3414	0.489943	0.553028	0.491633
ENSG00000174718	KIAA1551	protein_coding	26.9507	36.4468	17.1934	18.9083	7.05558	18.9457	16.947	13.7426	7.15656	9.14523	9.74086	10.9198
ENSG00000118193	KIF14	protein_coding	0.289415	0.0217427	0.458191	0.339903	0.213521	0.524521	0.902047	0.978047	0.113316	0.0497587	0	0.215476
ENSG00000167702	KIFC2	protein_coding	0.107443	0.0887899	1.76478	0.097597	1.53738	0.704072	2.17875	0.289888	0.269934	0.406395	0.0843194	0.263979
ENSG00000136826	KLF4	protein_coding	3.97371	2.8018	2.17751	1.66312	2.14886	1.91117	2.64489	2.84153	3.0879	3.17152	6.86641	4.65761
ENSG00000119138	KLF9	protein_coding	0.221465	1.05234	0.613575	0.387438	0.220719	0.122641	0.200624	0.51638	2.6495	0.209418	0.811074	0.423205
ENSG00000145332	KLHL8	protein_coding	1.08549	4.19723	0.677223	0.904002	0.566864	0.265871	0.228809	0.211011	0.515905	1.07552	0.092837	0.756768
ENSG00000025800	KPNA6	protein_coding	0.719345	1.61126	1.75897	1.62036	1.35225	1.72512	2.13969	1.37135	0.569997	0.737574	0.608659	0.840946
ENSG00000131650	KREMEN2	protein_coding	1.43443	0.197566	4.8825	1.31263	1.8789	1.80052	1.1595	5.92472	0.961008	0.542562	0.900571	1.25307
ENSG00000129347	KRI1	protein_coding	2.1026	4.58114	5.13048	3.72036	4.59103	3.23495	1.61609	2.2529	1.09151	1.4849	0.914514	1.96567
ENSG00000186847	KRT14	protein_coding	0.425137	0.319609	0.702216	1.14396	5.62214	0.562933	0.406165	0.15459	0.697312	1.04654	5.2814	1.94523
ENSG00000131737	KRT34	protein_coding	2.40458	2.75487	1.6006	1.98566	0.560217	0.928078	0.182794	2.05335	0.941475	0.82683	0	0.358051
ENSG00000205420	KRT6A	protein_coding	154.801	159.338	156.81	145.75	80.298	74.232	75.5468	62.7424	57.0441	53.9627	58.2084	63.3733
ENSG00000185479	KRT6B	protein_coding	6.79316	10.084	13.4101	7.04248	3.25977	1.02174	0.561039	1.97782	2.52841	2.37913	3.42246	2.74736
ENSG00000170465	KRT6C	protein_coding	3.34439	1.52007	0.827297	5.35009	0.17856	0.246937	0.174789	0.150389	0.960257	1.0278	0.656154	0.890162
ENSG00000170442	KRT86	protein_coding	6.06	3.4599	2.76654	0.601094	0.290984	0.649279	0.903332	0.504008	0.846631	6.62156	1.08507	1.11586
ENSG00000182591	KRTAP11-1	protein_coding	1.26325	0.0869948	3.91653	0.509994	0.359714	0.155456	0.528173	0.0841563	0.906778	1.9909	51.5516	0.689712
ENSG00000198841	KTI12	protein_coding	9.26765	3.18343	0.972252	3.24564	0.57231	3.95734	1.2605	1.47283	1.1221	0.42234	1.05153	0.914451
ENSG00000130702	LAMA5	protein_coding	7.72514	7.13138	9.3888	7.31888	17.9431	8.43998	10.4181	15.1245	6.64665	5.28577	5.87707	8.10001
ENSG00000138709	LARP1B	protein_coding	2.14898	2.85946	4.811	3.75701	1.81893	1.86034	2.21197	1.64819	1.20567	0.840193	0.952088	1.45683
ENSG00000002834	LASP1	protein_coding	1.57706	2.39708	4.16404	2.89727	2.55191	2.0168	2.93672	1.84194	11.5955	9.67227	10.2179	9.749
ENSG00000148346	LCN2	protein_coding	50.8565	77.2327	70.2631	59.8628	59.883	56.8804	99.5898	96.8867	119.287	99.6583	66.7999	135.948
ENSG00000105617	LENG1	protein_coding	0.496453	6.20524	4.76491	1.00213	1.00723	1.19133	2.02381	0.694535	4.98904	2.58197	4.67529	5.08226
ENSG00000167615	LENG8	protein_coding	0.827668	0.757556	1.4443	0.789877	2.05578	2.14594	2.33292	1.78648	0.859904	0.945541	1.26762	0.721063
ENSG00000182909	LENG9	protein_coding	8.19925	6.65183	14.6033	6.17629	14.3502	14.5075	17.6843	14.3484	7.75167	8.50968	4.70826	4.91338
ENSG00000141696	LEPREL4	protein_coding	11.7877	10.5961	8.46344	12.4836	3.31072	10.0888	7.49865	7.26374	3.70131	2.35432	2.58852	2.50303
ENSG00000116977	LGALS8	protein_coding	0.204636	0.561147	0.172487	0.224827	0.27348	0.235008	0.30359	0.306614	1.7699	1.4261	0.930503	2.64767
ENSG00000100600	LGMN	protein_coding	4.42142	2.32107	5.30681	5.52191	2.38588	1.79704	2.61551	0.756887	1.13764	1.26851	0.881931	0.934251
ENSG00000138039	LHCGR	protein_coding	0.081608	0.125246	0.101513	0.0800128	0.104571	0.0688645	0.097488	0.0978593	1.72391	1.69772	1.39068	1.98595
ENSG00000121897	LIAS	protein_coding	3.45188	0.414934	1.91511	1.64651	3.46874	3.48014	3.33915	2.95989	1.96388	0.980286	0.76082	1.10746
ENSG00000182541	LIMK2	protein_coding	4.03086	1.84265	2.57205	0.97748	0.957199	0.849717	1.09314	0.834876	2.26574	1.68948	3.05536	3.18623
ENSG00000164715	LMTK2	protein_coding	0.417165	1.01212	0.601169	0.898219	0.255853	0.359356	1.16324	0.346319	0.0921374	0.202294	0.402934	0.210244
ENSG00000111684	LPCAT3	protein_coding	2.22415	0.778415	1.06726	1.71257	2.70658	2.94089	2.08376	3.07696	0.701419	0.879602	0.907524	0.610799
ENSG00000173621	LRFN4	protein_coding	3.34948	1.68823	3.55093	2.86945	1.61246	1.70677	1.30769	1.38966	0.585802	1.02827	0.731476	0.763344
ENSG00000240720	LRRD1	protein_coding	63.5852	69.0931	63.3565	63.8208	47.7418	55.4883	57.3642	54.9097	25.7459	24.5695	24.6972	25.6243
ENSG00000164167	LSM6	protein_coding	7.17976	8.73918	6.86493	5.78272	3.96733	2.93343	6.54039	5.97978	62.082	54.895	58.8652	54.2254
ENSG00000130332	LSM7	protein_coding	0.860711	0.355642	0.90843	1.15828	1.40411	2.43615	0.839694	1.26147	55.7933	68.7626	56.6175	71.7086
ENSG00000108848	LUC7L3	protein_coding	13.2621	12.3238	7.58163	13.3043	13.6432	15.5642	17.8947	22.3314	9.82646	7.39247	6.34889	6.65891
ENSG00000240053	LY6G5B	protein_coding	4.15445	3.35989	1.67821	0.252524	17.3069	8.48643	6.55896	1.40336	3.14294	2.95738	2.11991	3.32973
ENSG00000124466	LYPD3	protein_coding	5.56853	8.33806	5.96934	8.80608	6.94326	5.75589	3.85339	5.22798	2.62006	2.65029	2.83719	2.2491
ENSG00000116670	MAD2L2	protein_coding	8.41118	3.10792	7.25561	4.23187	2.37215	4.0759	5.72713	3.37693	1.82935	2.35157	0.957104	1.72173
ENSG00000124260	MAGEA10	protein_coding	0.35036	1.64586	4.35942	5.24925	2.93752	2.31307	3.63468	2.84492	1.19158	1.10468	1.89654	0.824505
ENSG00000172005	MAL	protein_coding	5.89855	14.1065	13.947	12.6283	3.05387	0.593902	5.45558	0.857355	4.10575	4.05652	3.3666	16.1025
ENSG00000101460	MAP1LC3A	protein_coding	0.614863	0.338745	0	0.24823	0.262626	0.302662	0.685541	0.737306	50.6089	36.4356	27.6653	39.2774
ENSG00000142733	MAP3K6	protein_coding	3.43477	4.9889	11.1214	4.87711	2.85886	2.53349	1.34751	4.23818	2.03675	0.832054	1.22347	1.60289
ENSG00000198060	MARCH5	protein_coding	1.19431	1.16003	1.2572	0.792125	0.489304	1.00564	0.351583	0.663509	1.93432	2.56832	9.9059	1.86469
ENSG00000175130	MARCKSL1	protein_coding	16.784	16.942	10.165	6.23025	10.2482	10.0223	8.4304	7.24908	53.6894	81.166	67.8921	43.7277
ENSG00000168906	MAT2A	protein_coding	0.423445	0.319183	0.628015	0.36281	0.456345	0.437335	0.423051	0.525861	2.68467	2.73252	2.98362	3.75944
ENSG00000214309	MBLAC1	protein_coding	2.16823	1.47711	0.22961	6.93716	0.572597	2.00572	0.135795	0.153098	0.741207	0.845102	10.0196	0.731927
ENSG00000139793	MBNL2	protein_coding	0.167344	0.0987795	0.227085	0.241283	0.33129	0.127482	0.0999535	0.15289	0.186851	1.85056	0.225134	0.291498
ENSG00000187778	MCRS1	protein_coding	5.39396	9.10898	6.61411	7.85082	2.19446	4.63319	2.7582	2.78317	9.27747	7.48039	12.926	8.05263
ENSG00000124733	MEA1	protein_coding	51.4923	46.7644	59.471	80.7407	43.3121	39.4474	40.1193	54.9325	157.939	150.893	145.642	125.793
ENSG00000133398	MED10	protein_coding	32.7234	14.2929	13.9225	21.7492	10.0536	13.1589	9.00543	19.1961	6.30071	11.0538	7.44186	6.15991
ENSG00000160563	MED27	protein_coding	10.4068	7.28892	13.2488	3.0584	1.75656	7.93408	5.95555	3.91834	2.01978	3.88879	1.35891	2.65895
ENSG00000063322	MED29	protein_coding	1.8476	3.62503	2.20217	7.83645	1.35047	1.62587	3.44052	0.774954	20.7425	15.7551	12.0691	11.7683
ENSG00000214756	METTL12	protein_coding	2.97701	0.973613	0.727049	3.22547	4.32252	2.11946	1.49356	4.90804	0.871639	1.06921	0.576376	1.43864
ENSG00000171806	METTL18	protein_coding	2.427	1.75495	2.81314	1.15009	0.444276	0.800005	0.0724818	0.727578	0.373315	0.655711	0	0.709874
ENSG00000165819	METTL3	protein_coding	2.31446	3.59287	2.22857	3.94111	3.27401	3.26553	4.50733	4.93592	2.08296	1.41468	1.74023	2.16889
ENSG00000171109	MFN1	protein_coding	0.923798	2.32427	1.4501	0.562497	1.00413	1.87009	1.98093	0.818954	0.673334	0.52477	0.1981	0.759899
ENSG00000182544	MFSD5	protein_coding	9.9544	4.33205	6.43795	3.71061	3.56134	3.62899	2.74119	5.7683	2.02553	1.72589	1.75043	1.86723
ENSG00000135953	MFSD9	protein_coding	0.380929	6.16665	2.71195	6.11208	0.757496	0.860468	0.703952	0.665684	1.23931	1.20854	0.544369	0.663139
ENSG00000198408	MGEA5	protein_coding	5.95233	1.7663	4.82814	4.66789	4.98111	5.95813	5.90905	6.18731	3.46109	2.46342	2.84231	2.53326
ENSG00000085871	MGST2	protein_coding	16.5388	8.26648	20.5952	9.3385	8.0319	12.7791	17.0709	15.8212	6.77672	6.83964	4.85474	4.45307
ENSG00000143198	MGST3	protein_coding	291.579	231.506	188.563	296.038	91.9439	167.413	195.082	126.732	102.008	91.9323	94.1515	95.4734
ENSG00000154305	MIA3	protein_coding	2.38479	1.49023	1.31552	0.849037	2.28481	1.35583	1.41837	2.26786	11.578	11.3794	13.163	10.1362
ENSG00000101752	MIB1	protein_coding	0.611457	0.546877	0.596941	0.802957	0.727879	0.781913	0.749962	0.779225	0.442498	0.26458	0.266634	0.358396
ENSG00000240972	MIF	protein_coding	49.4038	45.1814	63.3312	54.4433	53.2499	56.4838	37.1764	51.0522	171.157	196.767	186.799	211.817
ENSG00000159055	MIS18A	protein_coding	3.53113	6.55009	8.5711	1.59041	4.43441	3.70811	4.0105	4.54125	2.45268	1.18119	0.572166	1.84699
ENSG00000158411	MITD1	protein_coding	12.1119	12.9496	10.242	11.284	17.2901	22.4521	16.2644	14.282	7.40542	5.50256	6.0517	8.95179
ENSG00000148773	MKI67	protein_coding	0.629041	0.521563	0.416817	0.535029	1.55986	2.66099	4.42459	1.91813	0.814313	0.486373	0.60729	0.389929
ENSG00000079277	MKNK1	protein_coding	10.6294	2.9119	8.90682	4.31718	3.32921	5.24975	1.86291	4.76492	1.31023	3.58152	1.55614	1.86407
ENSG00000075975	MKRN2	protein_coding	2.78274	5.45152	1.8503	0.757071	1.11587	2.24579	0.622155	2.01774	0.622539	0.3389	0.539989	0.980272
ENSG00000115648	MLPH	protein_coding	6.87734	14.6451	16.3014	17.6637	29.0605	31.6744	28.7738	16.5878	24.0439	18.3543	11.7196	28.912
ENSG00000175727	MLXIP	protein_coding	1.16906	2.31075	2.72976	3.06256	2.8026	3.08849	1.78116	3.0361	1.42576	1.07248	1.20603	1.01493
ENSG00000139428	MMAB	protein_coding	18.0718	12.7576	14.1399	3.2652	8.45927	6.18811	8.19271	7.50585	3.97018	3.8033	2.52112	3.24072
ENSG00000108960	MMD	protein_coding	0.0933004	0.0674647	0.0553911	0.226001	0.478216	0.921324	0.458361	0.400904	0.133945	0.0882255	0.219661	0.114616
ENSG00000169446	MMGT1	protein_coding	2.47473	3.41575	2.84436	3.40116	0.877111	2.87696	4.57911	1.47325	0.982688	1.09538	1.3223	0.60371
ENSG00000166670	MMP10	protein_coding	0.0544319	0.113036	0	0.021975	0.116847	0.38181	0	0.283404	3.9314	4.03867	3.09328	3.22805
ENSG00000149968	MMP3	protein_coding	0	0.53608	0.208175	0.158632	0.013516	0.0912488	0	0.0126485	3.43902	2.48096	4.4365	1.2872
ENSG00000165943	MOAP1	protein_coding	2.23414	10.25	2.92717	3.63893	5.29781	8.13427	4.47727	4.18793	3.20739	3.05965	1.69285	2.14516
ENSG00000185787	MORF4L1	protein_coding	20.432	21.9563	18.8684	18.3441	18.3675	13.7988	13.3437	11.2738	42.3603	36.8821	35.0843	40.2235
ENSG00000123562	MORF4L2	protein_coding	27.4681	27.5895	21.8201	23.7928	36.6514	26.2648	22.0546	21.5044	194.013	188.953	221.401	162.405
ENSG00000101928	MOSPD1	protein_coding	0.0115653	1.525	0.183574	1.09196	0.0889177	0.0384273	0.927402	1.46987	0.431689	0.503066	9.85387	1.76764
ENSG00000128309	MPST	protein_coding	20.1033	18.1671	13.3315	15.5576	13.4021	11.08	5.55658	21.7451	8.00778	5.43073	7.43109	4.65824
ENSG00000254858	MPV17L2	protein_coding	2.44393	6.27845	2.69157	5.14776	1.89559	3.68748	2.40229	3.87152	0.45764	0.803825	1.00067	2.46329
ENSG00000020922	MRE11A	protein_coding	0.834412	0.578743	0.728367	0.0872488	0.390325	2.11126	1.13392	1.09299	0.315388	0.586944	0.0823152	0.321411
ENSG00000214026	MRPL23	protein_coding	0	0.146947	0.0977815	0	0.0463788	2.23863	0.109968	0.0763752	1.69302	3.27062	4.49192	2.0233
ENSG00000086504	MRPL28	protein_coding	0.465217	3.66911	8.27487	2.40524	0.571459	6.40596	3.33255	3.15434	0.936318	0.741581	0.820609	0.832767
ENSG00000132313	MRPL35	protein_coding	11.724	5.22859	3.32166	11.6539	4.3455	8.887	6.00808	8.94676	3.28093	2.1942	1.8717	1.57481
ENSG00000259494	MRPL46	protein_coding	16.9482	26.3461	11.3373	7.78378	10.0179	12.5227	17.5841	9.19938	4.28075	4.20212	5.79044	6.35506
ENSG00000183617	MRPL54	protein_coding	23.7928	17.3584	14.9346	27.6301	14.1633	10.4882	17.6653	15.8235	9.99601	8.62217	2.87911	6.25946
ENSG00000162910	MRPL55	protein_coding	13.2109	16.9204	14.4721	10.7411	24.3675	15.2094	11.6265	19.5702	6.35286	7.10534	9.64399	7.7098
ENSG00000249773	MRPS17	protein_coding	49.2821	34.0146	42.5532	28.9964	21.7578	15.1753	50.1269	30.3872	10.9457	23.1962	11.4466	14.2982
ENSG00000163319	MRPS18C	protein_coding	84.6513	78.4825	64.4423	45.4138	26.0092	47.4834	40.4309	38.3659	94.3526	70.6218	92.7253	93.6849
ENSG00000181610	MRPS23	protein_coding	17.1424	20.5848	15.6942	14.6355	7.09683	15.4446	11.5472	13.6716	6.15087	7.00659	4.44633	7.8302
ENSG00000147586	MRPS28	protein_coding	27.2923	16.054	34.0496	10.9488	10.7797	6.37631	16.1284	7.62311	3.4099	4.76109	6.38628	3.79779
ENSG00000134056	MRPS36	protein_coding	24.4123	25.8289	24.0045	19.6983	11.4087	17.2492	14.33	10.9432	49.0338	32.2851	34.9193	43.2528
ENSG00000174579	MSL2	protein_coding	0.0326313	0.0640447	0.0419742	0.0559885	0.209974	0.0873399	0.0682167	0.0717373	0.480938	0.647983	0.588994	0.280603
ENSG00000102854	MSLN	protein_coding	0.236726	0.326047	0.573972	0.445994	1.91275	0.746554	0.985663	1.033	0.66561	0.149233	0.247705	0.258496
ENSG00000148450	MSRB2	protein_coding	9.20121	7.60547	26.1586	4.68275	5.85927	7.47443	6.62032	8.41939	2.43446	4.28627	1.32761	4.17629
ENSG00000169715	MT1E	protein_coding	536.311	494.226	456.031	524.36	218.56	248.23	218.742	202.351	179.268	206.58	163.003	211.014
ENSG00000198417	MT1F	protein_coding	57.2762	50.6524	37.5704	62.3008	16.0932	16.5606	18.3669	34.6767	17.4285	19.5409	17.5703	15.7374
ENSG00000187193	MT1X	protein_coding	248.162	239.036	181.688	168.727	57.9763	91.7662	118.241	107.408	62.1229	85.6347	59.0523	84.4777
ENSG00000143033	MTF2	protein_coding	0.85927	0.537014	1.03197	0.756078	1.20153	1.3889	0.49708	1.45399	1.44654	2.96119	2.0319	3.13807
ENSG00000249860	MTRNR2L5	protein_coding	0.990479	0.272841	0.522696	0.488732	0.235034	0.446926	0.552167	0.483886	1.26396	0.832536	1.72736	0.721044
ENSG00000215182	MUC5AC	protein_coding	11.1306	15.1705	17.8433	12.4087	18.1339	17.382	16.1419	14.024	8.94844	7.96904	6.88824	7.3446
ENSG00000172428	MYEOV2	protein_coding	571.027	452.926	540.999	462.319	408.819	352.896	299.421	250.539	162.6	168.954	226.018	191.77
ENSG00000092841	MYL6	protein_coding	806.634	783.797	866.225	842.097	567.261	588.975	546.273	597.601	2176.37	2424.79	2298.07	2371.95
ENSG00000101335	MYL9	protein_coding	4.06474	0.429535	3.22296	1.57105	0.66603	4.1871	6.61972	4.14975	15.1865	7.43316	6.44091	8.88342
ENSG00000197879	MYO1C	protein_coding	3.5173	4.48935	4.04607	3.29687	2.70057	2.60605	2.19601	2.53384	1.1924	1.42377	1.24233	1.42033
ENSG00000164134	NAA15	protein_coding	0.955342	0.486994	0.608361	0.740234	0.401108	0.642849	0.761484	0.369664	1.1277	1.05936	0.70947	0.916964
ENSG00000138386	NAB1	protein_coding	1.08665	0.782701	2.03462	3.39772	0.927192	2.46457	0.573261	1.60412	1.43612	4.63909	2.64623	6.45851
ENSG00000173559	NABP1	protein_coding	2.98461	3.76639	3.65363	6.31542	6.15758	9.71706	9.09303	5.547	3.4983	3.69142	2.93012	3.9131
ENSG00000008130	NADK	protein_coding	1.56398	1.24045	3.85726	2.17841	1.38194	1.61447	1.98149	2.45176	0.728693	1.09696	0.604376	0.797491
ENSG00000198951	NAGA	protein_coding	2.09542	1.49805	2.32901	3.69966	0.645688	1.95495	1.93249	0.247587	0.96115	0.260199	0.701148	0.787328
ENSG00000187109	NAP1L1	protein_coding	47.4895	43.1423	29.9732	40.8487	33.6741	40.9376	37.1208	34.9959	80.1033	86.1268	52.6749	105.034
ENSG00000084676	NCOA1	protein_coding	1.41768	0.587622	0.355372	0.431626	0.220515	0.292575	0.521899	0.565214	0.784296	1.34984	0.350809	0.680316
ENSG00000107130	NCS1	protein_coding	0.28499	0.610193	0.0870926	0.345165	0.243455	0.305948	0.0433295	0.113777	1.50613	0.195992	0.325317	0.33949
ENSG00000174886	NDUFA11	protein_coding	113.352	157.134	110.965	76.8899	54.4318	106.278	70.4999	100.227	60.2402	43.8685	36.0345	37.9434
ENSG00000004779	NDUFAB1	protein_coding	79.1812	56.7692	47.7862	93.7317	47.979	81.2218	38.1282	42.8455	130.166	122.777	122.531	115.949
ENSG00000166136	NDUFB8	protein_coding	49.8418	47.246	37.5058	25.8216	28.1473	22.8642	43.7254	38.3787	11.7969	24.3413	13.6087	13.5429
ENSG00000255339	NDUFB8	protein_coding	23.5012	23.8263	17.7399	12.4014	12.5137	9.89246	20.0928	20.7088	3.27297	10.8926	4.88486	6.70472
ENSG00000259112	NDUFC2-KCTD14	protein_coding	153.612	164.31	137.722	140.033	48.9079	84.6982	81.5707	72.793	55.2754	38.4711	63.3465	59.7962
ENSG00000213619	NDUFS3	protein_coding	11.2005	14.7313	22.3362	15.5832	13.8615	18.4956	10.1103	10.7893	36.9356	54.8138	47.2862	58.6286
ENSG00000144802	NFKBIZ	protein_coding	0.487578	1.5571	1.22488	0.591545	2.09142	1.26384	1.40314	1.6771	0.564763	0.403134	0.556884	0.62493
ENSG00000169599	NFU1	protein_coding	2.49759	1.20989	3.88657	2.85458	4.47418	2.12772	4.3055	4.43606	6.94193	5.93192	12.6555	3.7741
ENSG00000171840	NINJ2	protein_coding	0.701558	2.91349	0.330092	5.05119	0.205835	1.48743	0.188704	0.525124	1.91037	7.47675	0.674315	2.68287
ENSG00000114857	NKTR	protein_coding	1.8799	1.40978	1.22	1.58169	4.3353	3.31048	3.38537	2.80607	1.94751	2.01866	1.11994	1.57739
ENSG00000103024	NME3	protein_coding	5.22989	10.888	9.70405	18.6953	9.22508	9.31105	14.8049	19.9932	4.0521	3.97144	7.37834	4.27088
ENSG00000172113	NME6	protein_coding	9.1769	10.3206	11.0509	10.671	2.33824	6.92541	13.075	6.59635	3.41563	4.07743	6.6356	2.67158
ENSG00000166741	NNMT	protein_coding	4.3248	6.0682	7.98494	10.5649	33.4118	28.323	43.4702	28.2379	7.94109	8.78391	9.20728	8.20791
ENSG00000084092	NOA1	protein_coding	8.57438	3.77446	4.0369	1.85524	2.68095	5.02757	6.34991	6.45137	2.57456	2.33171	1.75922	1.3769
ENSG00000162408	NOL9	protein_coding	0.345404	0.435293	0.310746	0.221729	0.519766	0.423257	0.351411	1.36623	0.0826451	0.119759	0.0542133	0.314981
ENSG00000147140	NONO	protein_coding	2.51103	5.91413	4.78675	5.05768	4.63144	4.19878	3.4212	4.58214	7.53142	10.7841	5.83103	11.1973
ENSG00000182117	NOP10	protein_coding	1756.42	1635.82	1666.33	1314.84	761.602	907.607	766.111	901.327	586.693	586.098	529.153	742.184
ENSG00000111641	NOP2	protein_coding	2.50217	5.81158	4.03701	2.00193	1.6739	0.820393	0.643819	1.63949	0.843495	1.30421	0.669873	1.18549
ENSG00000089250	NOS1	protein_coding	2.16285	2.56597	2.0833	1.39207	1.2661	1.24437	0.83717	1.56954	0.673438	0.619218	0.875041	0.61206
ENSG00000131697	NPHP4	protein_coding	1.05927	0.296347	0.503252	0.192859	0.461317	0.644105	0.729462	0.533717	0.327998	0.204994	0.0651997	0.204121
ENSG00000107833	NPM3	protein_coding	18.6787	11.478	22.1557	5.56129	7.0741	9.76835	8.11162	18.831	6.08384	3.54073	3.95622	5.83155
ENSG00000123358	NR4A1	protein_coding	0.488571	0.956709	0.557912	0.305524	1.84928	2.41047	1.5123	1.68612	0.773908	0.584519	0.351904	0.769245
ENSG00000115216	NRBP1	protein_coding	3.98681	2.01178	2.57926	2.46542	1.17544	1.68026	2.52249	1.22691	0.709114	0.983613	0.886025	0.809047
ENSG00000088833	NSFL1C	protein_coding	1.53465	0.426721	1.73897	0.305309	0.87201	0.522815	0.994864	1.1295	10.8787	5.41912	3.58033	6.78191
ENSG00000168268	NT5DC2	protein_coding	3.71846	0.975766	3.12934	5.95481	6.93437	3.67888	4.53656	5.12996	1.04775	2.37454	0.652165	2.05323
ENSG00000124789	NUP153	protein_coding	1.22738	0.987824	1.41471	0.719481	1.7033	0.756952	1.44336	1.25064	1.94681	2.0244	2.47391	2.35858
ENSG00000163002	NUP35	protein_coding	0.178703	0.618498	0.565751	0.304217	0.834543	0.282924	0.982777	0.271923	1.16854	0.940131	1.08479	1.1269
ENSG00000176046	NUPR1	protein_coding	0.877396	3.15436	3.25456	0.453643	3.84969	3.77909	6.34838	9.62548	1.1933	2.59085	1.35629	43.4156
ENSG00000137804	NUSAP1	protein_coding	0.422188	2.15147	3.19637	0.866814	4.55684	2.78663	2.01236	2.50654	1.06275	1.02246	1.50839	1.16153
ENSG00000102898	NUTF2	protein_coding	0.99229	1.47361	0.833765	0.515445	1.13238	0.635667	1.88525	1.14039	19.5454	24.6538	15.0769	29.9552
ENSG00000180304	OAZ2	protein_coding	0.985554	1.52669	2.01434	2.73182	2.0617	2.7682	3.10695	5.45666	11.9156	19.1034	14.6639	27.3973
ENSG00000107960	OBFC1	protein_coding	8.59496	6.8971	1.87019	7.61596	10.769	5.79899	3.53685	9.73762	1.84536	1.8061	2.53612	4.96328
ENSG00000099330	OCEL1	protein_coding	5.66201	3.98265	5.51069	0.967131	5.50079	4.80443	3.16801	6.46205	1.00121	0.34267	0.713953	1.2454
ENSG00000115758	ODC1	protein_coding	29.9792	41.2189	31.9684	25.7141	29.4765	26.9606	28.0313	19.7291	361.159	427.844	440.836	392.802
ENSG00000046651	OFD1	protein_coding	4.94696	2.58983	3.98743	7.38346	5.34655	7.3404	5.90956	6.8999	2.62584	2.44124	2.34824	3.03601
ENSG00000203907	OOEP	protein_coding	1.49541	1.26359	4.4376	3.40451	3.91219	1.41859	2.81978	1.53796	0.458796	0.492022	0	0.20753
ENSG00000054277	OPN3	protein_coding	5.98382	2.97725	3.96547	5.39631	2.2753	3.11267	2.93191	3.511	1.95195	1.53532	1.8244	1.16314
ENSG00000182500	ORAI1	protein_coding	2.84179	1.60903	6.47473	1.69772	3.59235	2.75002	3.09689	5.78651	1.8961	0.507637	0.842601	2.12612
ENSG00000172057	ORMDL3	protein_coding	10.6726	1.26283	4.77456	1.95223	6.82935	2.77044	4.54844	1.61315	22.5945	23.1648	46.753	39.6026
ENSG00000110048	OSBP	protein_coding	2.18379	1.91875	1.48092	1.22617	1.00245	1.17689	1.21216	1.49624	0.596915	0.830748	0.354578	0.698939
ENSG00000144909	OSBPL11	protein_coding	2.14626	0.849087	2.15078	2.7838	0.292573	1.68587	0.553693	0.255541	0.524464	0.34545	0.860092	0.822766
ENSG00000091039	OSBPL8	protein_coding	2.10491	1.09506	1.88596	5.28969	3.78211	2.96764	3.72145	12.5212	2.15026	2.27945	0.448669	2.79097
ENSG00000175575	PAAF1	protein_coding	1.73398	3.78153	2.49852	3.31738	3.53611	2.14531	1.63862	3.0041	0.877296	0.595125	1.32745	0.740704
ENSG00000070756	PABPC1	protein_coding	124.766	154.924	115.835	117.496	108.33	139.252	99.2469	76.053	415.418	378.743	367.353	384.005
ENSG00000151846	PABPC3	protein_coding	9.03888	15.4453	11.3326	10.7355	9.39038	12.5514	8.43618	6.66649	26.2878	24.2631	20.8688	27.2224
ENSG00000100836	PABPN1	protein_coding	1.59316	4.80064	1.41526	1.18678	2.82003	2.37755	1.87204	1.91971	7.57558	12.4355	9.71804	9.44572
ENSG00000076641	PAG1	protein_coding	0.632823	0.613555	0.440965	0.202539	0.601041	0.826052	0.707727	0.34003	0.407464	0.10313	0.102708	0.125047
ENSG00000217930	PAM16	protein_coding	6.38173	3.34068	8.67485	4.60963	9.64903	13.6868	9.60217	10.582	82.4882	36.6715	53.7496	42.9602
ENSG00000164329	PAPD4	protein_coding	0.694445	0.160971	0.585043	0.704875	1.4696	0.578463	1.14213	0.560818	1.86936	1.90166	1.81003	2.27186
ENSG00000121274	PAPD5	protein_coding	2.42345	2.2526	2.28414	1.77192	1.41391	1.04736	0.981513	1.11036	5.39799	6.24731	11.1347	4.94645
ENSG00000218823	PAPOLB	protein_coding	0	0.0927714	0.0888636	0	0.0575399	0.0994673	0.112649	0.0538466	1.41825	0.594466	1.26865	1.17681
ENSG00000175193	PARL	protein_coding	21.95	22.2478	13.4274	6.12114	9.94262	18.9322	8.63385	10.072	32.3661	38.1882	48.9028	16.8523
ENSG00000169564	PCBP1	protein_coding	68.3196	58.4944	40.8203	62.9429	40.171	44.8263	60.0594	48.9272	182.645	145.979	164.285	149.026
ENSG00000197111	PCBP2	protein_coding	11.256	11.8083	11.104	11.0649	10.9034	11.6606	8.32038	9.2782	40.853	37.0083	46.1743	36.5818
ENSG00000126226	PCID2	protein_coding	5.21954	4.82501	6.21355	10.1364	12.6765	15.6266	12.0307	12.9583	5.95511	7.06689	3.84448	4.86128
ENSG00000114209	PDCD10	protein_coding	2.55223	2.92331	2.97761	7.96095	1.92848	3.11511	5.7976	6.24263	6.76966	12.5406	12.0304	15.2952
ENSG00000121892	PDS5A	protein_coding	0.618633	0.522791	1.17944	1.02698	1.75882	0.705048	0.766421	1.02311	1.1091	1.30671	1.13717	0.94817
ENSG00000241360	PDXP	protein_coding	3.03852	7.30882	16.7507	11.6098	4.91325	7.01105	3.81127	4.59789	2.18109	2.05232	3.74719	2.66621
ENSG00000152684	PELO	protein_coding	23.5046	12.7486	22.7737	17.7605	10.0778	11.5733	11.0385	14.0583	8.31426	4.14742	5.24764	5.58438
ENSG00000131779	PEX11B	protein_coding	1.71396	0.354101	10.5275	6.50129	4.31929	6.96634	8.81441	4.44515	2.95273	3.88976	1.6141	2.08924
ENSG00000258838	PGBD3	protein_coding	0.55879	1.98565	1.32698	1.9401	0.16717	0.330073	0.443904	0.268027	0.401107	0.634075	2.63117	0.823741
ENSG00000243251	PGBD3	protein_coding	0.862191	2.9129	2.26001	2.54256	0.156738	0.274802	0.657984	0.129386	0.618892	0.693995	3.55409	1.0775
ENSG00000102144	PGK1	protein_coding	74.4857	77.4514	85.9333	68.5641	53.8644	60.4766	54.7702	55.6666	175.607	149.57	148.954	125.144
ENSG00000170950	PGK2	protein_coding	0.566891	0.374779	0.314118	0.411953	0.774834	0.627858	0.663658	0.906375	46.2263	38.8104	39.5059	31.7559
ENSG00000101856	PGRMC1	protein_coding	25.6717	15.5575	20.5302	15.1584	23.8919	15.4589	21.9561	19.8249	48.3721	65.1387	52.7171	58.5179
ENSG00000087495	PHACTR3	protein_coding	0.230381	0.1691	0.121483	0.174917	0.199032	0.124108	0.158161	0.350819	0.482614	1.23403	0.688225	0.688576
ENSG00000118482	PHF3	protein_coding	1.26079	1.00106	0.175831	0.337497	0.412943	0.264394	0.79126	0.362961	0.673387	0.761877	0.949202	2.01828
ENSG00000054148	PHPT1	protein_coding	133.654	82.5526	113.623	78.4931	70.9353	35.7661	82.5733	72.6774	48.1235	44.9546	31.6073	24.7391
ENSG00000124102	PI3	protein_coding	698.198	706.086	998.63	873.741	471.769	529.361	548.756	665.546	309.991	259.07	274.878	267.838
ENSG00000085514	PILRA	protein_coding	10.8748	19.008	20.2938	18.3872	44.7912	26.3495	30.42	39.2543	15.1521	12.9647	12.4745	17.0363
ENSG00000121716	PILRB	protein_coding	14.4759	22.1208	31.1173	23.0182	61.1107	41.992	46.5913	66.1427	23.0042	19.1569	19.5957	22.3013
ENSG00000198355	PIM3	protein_coding	3.71616	2.20311	3.75699	4.76174	0.724628	1.53598	1.19909	0.936447	1.21778	1.06949	1.39479	1.05859
ENSG00000102309	PIN4	protein_coding	5.86923	6.50031	8.14989	4.36852	7.03025	5.85415	7.06965	6.65106	47.7531	46.0246	53.1533	43.2481
ENSG00000150867	PIP4K2A	protein_coding	2.1685	15.0903	4.50622	1.33225	3.20127	8.57915	5.98833	3.2067	2.2449	0.894026	0.912883	3.0648
ENSG00000182836	PLCXD3	protein_coding	0.0251155	0	0	0	0.160913	0.0185444	0	0	0.0721129	0.664982	0.157682	0.863894
ENSG00000178209	PLEC	protein_coding	2.40164	3.51884	3.38427	3.41861	4.31709	3.9013	4.59982	6.07428	2.05088	2.44068	1.99309	2.47555
ENSG00000104886	PLEKHJ1	protein_coding	10.0563	5.86633	8.42226	7.95937	3.64527	2.79259	3.86474	4.8692	1.08106	3.11381	1.98704	3.11188
ENSG00000147872	PLIN2	protein_coding	0.04995	0.337666	0.118618	0.120994	0.277356	0.626981	1.04422	0.977462	9.8959	15.0201	16.3071	14.8904
ENSG00000173846	PLK3	protein_coding	0.917905	0.56091	1.25346	0.180845	1.11861	1.02863	1.32743	1.24272	0.132357	0.353083	0	0.305799
ENSG00000083444	PLOD1	protein_coding	4.28788	12.77	9.20379	9.41686	3.64027	3.94553	4.19835	3.76385	4.54865	1.90545	3.48351	3.18229
ENSG00000102007	PLP2	protein_coding	24.385	13.6369	22.0392	23.3491	10.0185	14.298	13.9858	13.8761	27.453	34.9168	25.0447	29.9503
ENSG00000187838	PLSCR3	protein_coding	3.45468	5.32598	5.75872	7.19462	1.44522	2.25242	1.85382	1.62839	2.99826	0.839114	1.40819	1.51465
ENSG00000132424	PNISR	protein_coding	6.67952	4.95218	4.88152	3.81577	11.226	9.35122	9.94113	6.37503	7.50622	4.93993	5.36415	5.3357
ENSG00000039650	PNKP	protein_coding	1.18232	0.212138	5.68325	2.35861	1.5249	6.44794	5.31395	3.38957	0.869155	1.39153	0.334769	0.876069
ENSG00000176903	PNMA1	protein_coding	2.68734	1.71061	0.948638	0.938312	0.992728	2.19875	2.33829	1.45158	0.521354	0.549442	0.683993	0.832758
ENSG00000100941	PNN	protein_coding	3.70898	7.03113	2.30414	4.00898	3.76645	6.64053	8.1847	5.61763	2.81173	1.67798	2.12105	3.65174
ENSG00000135241	PNPLA8	protein_coding	3.45905	1.49752	1.73805	2.24843	0.476191	0.968329	1.24227	0.738456	0.499239	0.414508	0.648285	0.887607
ENSG00000014138	POLA2	protein_coding	0.283935	3.50824	4.60674	3.67369	3.75603	2.92968	2.41579	3.61901	0.741436	1.06264	0.713043	1.26957
ENSG00000175482	POLD4	protein_coding	63.3705	64.5251	81.0631	63.3781	23.8496	62.3485	42.5845	61.7036	23.0417	20.2939	18.431	31.077
ENSG00000267645	POLR2J2	protein_coding	0	0.94023	1.18503	0.0483505	1.43233	1.10537	1.30192	0.765938	0.343872	0.226499	0.375954	0.196166
ENSG00000147669	POLR2K	protein_coding	196.626	146.725	165.293	197.908	83.3037	107.179	101.49	85.7039	182.785	191.26	237.841	178.845
ENSG00000168495	POLR3D	protein_coding	3.71705	1.13067	1.1739	1.45937	0.155312	1.05528	2.1994	0.53839	0.333413	0.373952	0.104148	0.591219
ENSG00000058600	POLR3E	protein_coding	4.45779	3.78737	2.84506	4.57063	2.47502	6.16544	4.15442	4.36771	1.8273	1.90457	1.52049	1.4175
ENSG00000196313	POM121	protein_coding	0.485171	0.891959	1.3402	1.01887	1.13871	1.50221	1.10192	1.21531	0.919785	0.429281	0.402508	0.50334
ENSG00000135213	POM121C	protein_coding	0.55231	2.05205	1.04027	1.48651	0.435146	0.784243	0.96554	1.53715	0.487945	0.321396	0.600907	0.324748
ENSG00000085998	POMGNT1	protein_coding	4.6232	3.31094	0.996843	3.31495	3.30252	4.5847	2.2243	4.68132	0.937877	0.98202	2.21582	1.51729
ENSG00000147535	PPAPDC1B	protein_coding	3.00676	7.75559	9.84895	6.71542	14.934	10.9294	6.90651	6.45319	3.57849	5.09146	3.97807	3.88053
ENSG00000236334	PPIAL4G	protein_coding	0.259326	0.535761	0.923747	0.314082	0.221531	0.574431	0	0.414624	4.09524	2.94264	5.6984	2.12381
ENSG00000186298	PPP1CC	protein_coding	13.7686	6.54093	10.013	8.5997	8.9129	12.9916	7.70424	13.9216	47.8846	53.6825	55.6245	69.769
ENSG00000173457	PPP1R14B	protein_coding	159.767	138.584	134.318	112.792	105.045	92.9275	96.2363	95.8985	245.558	209.55	300.504	316.388
ENSG00000173281	PPP1R3B	protein_coding	2.11809	0.257497	0.234676	0.573611	0.199877	0.647199	1.08361	0.455017	0.232189	0.163097	0.0541433	0.264911
ENSG00000112640	PPP2R5D	protein_coding	7.61022	5.44912	7.29429	13.5971	6.5388	5.21787	6.01506	7.49702	31.1131	35.5994	27.6306	24.6667
ENSG00000163605	PPP4R2	protein_coding	6.90499	5.47143	4.76772	7.82525	2.82576	3.21249	7.14305	7.27623	17.9265	24.3247	13.6509	16.4025
ENSG00000040487	PQLC2	protein_coding	5.21872	6.27819	3.54566	0.605463	2.36195	3.68073	3.86598	2.3755	1.1292	0.786014	0.465771	1.51961
ENSG00000198901	PRC1	protein_coding	6.88397	1.69371	2.79811	2.64851	8.52839	10.4117	8.26909	2.73872	3.02432	3.23737	1.89084	2.41833
ENSG00000141956	PRDM15	protein_coding	0.0427151	0.00882484	0.51564	0.146581	0.410509	0.536756	0.306342	0.192537	0.0329468	0.0807834	0.0670441	0.0725724
ENSG00000117450	PRDX1	protein_coding	1506.21	1389.08	1301.21	1349.6	1013.76	940.602	1146.41	1034.51	3530.55	3463.69	3380.25	3258.95
ENSG00000138078	PREPL	protein_coding	1.5869	2.44826	1.50925	1.51483	2.3488	2.22659	3.29079	2.79415	1.02137	1.0939	1.88627	0.704046
ENSG00000012211	PRICKLE3	protein_coding	1.8533	1.02457	1.92066	1.94727	0.999191	1.2068	1.22751	1.0738	2.0504	3.03171	2.00151	2.61839
ENSG00000155066	PROM2	protein_coding	0.979523	1.74971	0.286384	0.856178	2.98323	2.13668	1.00525	2.30609	0.540136	0.894309	0.953953	1.25521
ENSG00000161542	PRPSAP1	protein_coding	1.54705	2.71453	2.08924	4.04238	2.32326	3.34499	7.06235	3.56447	1.3177	1.05698	1.31899	0.707472
ENSG00000068489	PRR11	protein_coding	0.125785	1.51119	0.598512	0.218026	0.852107	0.945573	0.610639	1.93982	0.268818	0.577702	0.0965254	0.266035
ENSG00000116132	PRRX1	protein_coding	0	0.0233005	0	0.205643	0.00238518	0.091393	0	0.0275036	2.80808	2.78867	4.66265	3.48949
ENSG00000205155	PSENEN	protein_coding	14.4058	9.74153	26.2343	8.22549	9.15457	6.76968	19.3163	24.2497	111.906	126.106	163.383	132.232
ENSG00000100567	PSMA3	protein_coding	29.6795	21.1204	26.73	20.3867	12.4219	26.6219	19.9343	21.4644	92.0265	86.6849	82.9245	84.6409
ENSG00000143106	PSMA5	protein_coding	12.3451	5.41705	7.02177	9.024	3.3471	4.38448	6.03011	9.42515	35.6722	42.5125	28.5473	35.6593
ENSG00000108294	PSMB3	protein_coding	164.014	183.679	146.374	183.266	114.483	117.477	126.16	144.31	571.978	522.185	468.625	458.754
ENSG00000100804	PSMB5	protein_coding	92.1259	84.9139	84.1694	93.2159	59.3966	79.0099	64.6181	64.0445	172.586	156.847	166.295	187.519
ENSG00000204264	PSMB8	protein_coding	6.737	4.11665	1.47285	0.293842	1.84566	1.74706	2.03415	3.76675	2.18514	15.4216	9.30749	2.01622
ENSG00000108671	PSMD11	protein_coding	15.3569	11.8726	22.9262	19.2492	18.5024	12.1942	13.9151	12.6089	96.7715	107.448	58.1317	65.9343
ENSG00000092010	PSME1	protein_coding	27.0885	18.8169	16.9738	21.409	28.5449	23.8997	24.4119	37.2114	80.7346	39.2653	83.3082	92.7412
ENSG00000100911	PSME2	protein_coding	2.47811	2.83944	5.68635	7.16018	5.25322	8.69751	7.32302	5.2358	30.8856	43.2401	38.7306	24.76
ENSG00000157778	PSMG3	protein_coding	71.9384	60.1416	89.6928	77.1577	53.1075	34.8201	49.8786	52.8668	28.8824	23.9195	34.5824	24.7137
ENSG00000171862	PTEN	protein_coding	0.0508827	0.0543132	0.0503472	0.0496435	0.139456	0.0547895	0.0957346	0.116946	1.60707	2.24537	2.75921	2.11136
ENSG00000148334	PTGES2	protein_coding	8.21132	11.5009	9.58458	3.32198	6.07502	6.76931	6.31783	4.72816	4.35674	2.47117	1.44857	3.03942
ENSG00000108825	PTGES3L-AARSD1	protein_coding	2.01129	2.33032	1.50513	2.15253	2.57006	4.5191	2.62794	4.60774	1.95704	1.32778	1.42642	0.790048
ENSG00000101213	PTK6	protein_coding	7.34791	3.66673	2.39608	1.92417	4.12318	3.6124	7.04211	2.24084	1.59974	1.13767	3.26369	1.38544
ENSG00000165996	PTPLA	protein_coding	12.4445	5.00778	4.66843	11.0527	7.13028	6.24497	4.83641	11.6299	31.1024	27.963	24.5306	25.8534
ENSG00000110536	PTPMT1	protein_coding	36.9089	30.6453	28.4338	26.6957	40.8005	36.6237	59.4345	37.8053	15.6301	14.8111	24.6327	16.5717
ENSG00000070159	PTPN3	protein_coding	1.09689	1.54876	1.30527	1.64315	1.76761	0.47378	0.933213	1.32525	0.65799	0.409433	0.444463	0.601302
ENSG00000169410	PTPN9	protein_coding	0.672094	1.12204	0.471515	0.0901382	0.179266	0.275954	0.827984	1.67207	5.23643	3.37803	3.10824	3.72066
ENSG00000177469	PTRF	protein_coding	37.1466	43.7327	46.3626	49.4507	23.2123	24.8252	26.7354	14.5282	22.609	13.1427	10.829	12.6929
ENSG00000250254	PTTG2	protein_coding	2.21572	2.17437	0.876959	1.45359	3.07579	1.4315	1.62121	5.86743	5.56664	2.61899	1.73885	7.25844
ENSG00000179950	PUF60	protein_coding	8.60327	12.0168	22.2127	17.3266	9.72713	11.6422	10.3993	7.96993	5.28985	5.23614	4.6301	5.2831
ENSG00000177192	PUS1	protein_coding	5.34184	4.10122	5.70583	7.56945	4.20015	7.09301	7.77886	6.18089	2.88554	2.07145	2.62068	3.05482
ENSG00000112531	QKI	protein_coding	0.0467394	0.0461955	0.0602763	0.193466	0.153515	0.203531	0.0698435	0.0734809	0.636055	0.620504	0.311566	0.621084
ENSG00000213339	QTRT1	protein_coding	7.22845	7.09885	8.45121	4.45733	3.5583	1.94023	4.89599	2.20937	1.2326	1.65953	1.32588	0.718105
ENSG00000166024	R3HCC1L	protein_coding	0.0563157	0.0893432	0.444505	0.0541773	3.21051	0.747062	1.37911	0.193708	0.485275	0.639274	0.275724	0.333857
ENSG00000185236	RAB11B	protein_coding	2.30251	1.77297	1.34643	3.17109	2.77462	2.77675	1.34591	3.6599	19.2466	16.0818	34.8103	13.8208
ENSG00000131242	RAB11FIP4	protein_coding	0.0120976	0.00916425	0.0486792	0.01221	0.067589	0.0290305	0.0400277	0.0249838	0.781545	0.613925	0.873448	0.577945
ENSG00000139832	RAB20	protein_coding	2.9074	3.55173	3.55222	2.70476	3.23956	5.18012	1.84983	2.17267	0.544426	1.43439	0.793625	1.86345
ENSG00000104388	RAB2A	protein_coding	38.9947	30.462	35.1707	22.2426	19.8491	22.7645	31.6242	17.3854	58.7596	74.5647	48.8012	58.5885
ENSG00000222014	RAB6C	protein_coding	0.248791	0.231298	0.123086	0.150661	0.106266	0.183698	0.130026	0.099445	0.357171	0.470517	0.390493	0.509382
ENSG00000075785	RAB7A	protein_coding	10.4249	7.54085	9.7924	10.2854	6.2198	6.03911	6.73607	7.03339	16.678	19.2985	19.3983	15.446
ENSG00000117280	RAB7L1	protein_coding	0.154165	0.471223	1.99838	2.77547	0.444266	0.165408	0.270312	0.61916	0.321694	0.647536	0.621809	7.04178
ENSG00000051180	RAD51	protein_coding	0.221249	2.98771	2.5075	0.157852	3.98347	2.47353	4.5862	3.51569	0.9939	0.795186	1.35594	0.979193
ENSG00000108384	RAD51C	protein_coding	2.34484	2.92553	4.50746	4.95453	2.80821	4.47615	3.17626	3.64887	0.536919	2.01513	1.47152	0.912168
ENSG00000116473	RAP1A	protein_coding	1.4524	1.35593	1.05505	2.22536	1.73168	1.43453	1.50519	1.03699	10.0976	9.73273	15.803	15.8079
ENSG00000155903	RASA2	protein_coding	0.367636	0.133973	0.591186	0.676804	0.340421	0.623187	1.4967	0.711392	0.382761	0.0906128	0.102068	0.209776
ENSG00000198915	RASGEF1A	protein_coding	0.169333	0.440901	0.943127	1.93613	0.985107	1.59509	1.15824	1.16751	0.899101	0.347161	0.25114	0.331223
ENSG00000102054	RBBP7	protein_coding	6.92464	4.79446	5.15419	4.62612	2.64397	2.58994	4.31085	4.67903	8.72677	8.81159	12.7909	6.22048
ENSG00000125826	RBCK1	protein_coding	2.48285	0.436641	3.90429	1.83277	8.47579	8.67426	3.58736	4.96208	2.70239	3.7085	1.42139	1.8287
ENSG00000147274	RBMX	protein_coding	2.55264	3.82017	2.62836	2.53455	2.42374	3.62314	2.49374	4.07556	5.47368	7.12583	4.22678	4.48139
ENSG00000162444	RBP7	protein_coding	7.06662	21.6288	8.18352	0.528316	1.90045	4.92787	6.72173	7.95078	1.50297	0.494981	0	2.14347
ENSG00000168214	RBPJ	protein_coding	5.99576	6.32824	10.3062	7.70773	3.45151	5.65661	4.43892	7.31043	17.8181	18.6135	13.7827	34.3853
ENSG00000100387	RBX1	protein_coding	117.65	126.933	183.094	139.612	68.0268	71.7352	65.3423	87.366	248.51	190.842	162.491	140.222
ENSG00000179051	RCC2	protein_coding	6.05667	2.77365	1.72732	8.71754	1.09787	0.492964	2.09201	2.87218	2.75799	2.5119	9.62211	6.9054
ENSG00000089902	RCOR1	protein_coding	3.5621	2.64062	5.81736	2.95807	1.38856	2.43028	3.1138	2.88987	0.995406	1.3824	0.996184	1.05498
ENSG00000108469	RECQL5	protein_coding	0.0901932	0.211342	0.539001	1.29253	1.10838	0.715253	0.734392	0.901007	0.302129	0.0568582	0.171854	0.126926
ENSG00000171700	RGS19	protein_coding	2.36237	3.80173	2.38672	6.17412	1.54011	5.99026	5.82236	3.10615	1.51724	1.52844	1.17091	2.2402
ENSG00000147509	RGS20	protein_coding	4.32735	4.01985	3.73661	5.99959	4.091	8.85877	3.68184	4.07163	1.76071	1.49553	1.3278	2.44596
ENSG00000138835	RGS3	protein_coding	0.257564	0.319764	0.0864274	0.117111	0.0858327	0.204636	0.493264	0.568343	0.631499	0.359463	0.103823	3.55204
ENSG00000171792	RHNO1	protein_coding	2.04978	2.96812	1.29694	4.11621	3.69082	4.03501	2.79307	4.14351	1.61803	1.37568	1.47075	1.61548
ENSG00000143878	RHOB	protein_coding	45.055	39.7063	48.1184	34.6807	13.198	20.4559	17.5864	11.7366	20.0898	15.2978	16.7587	18.0188
ENSG00000164327	RICTOR	protein_coding	0.405097	0.486613	0.719514	0.683387	2.57212	1.3677	1.59953	3.25549	0.644258	0.705824	1.09717	0.745133
ENSG00000188026	RILPL1	protein_coding	12.1861	7.46541	14.1391	5.3502	20.0391	13.2793	12.8928	11.3313	5.45106	6.03872	6.47598	5.71178
ENSG00000187994	RINL	protein_coding	1.03106	0.819852	2.07134	0.823968	2.11984	1.42565	3.27836	2.39664	0.42779	0.520166	0.447737	0.330964
ENSG00000101782	RIOK3	protein_coding	2.05711	4.0621	2.95839	4.04241	5.30516	8.29254	6.71568	5.11459	2.0098	1.979	1.67263	2.84579
ENSG00000143622	RIT1	protein_coding	26.6556	23.0414	26.996	20.0273	7.52471	7.49519	11.4834	9.82509	16.8883	13.0953	11.2624	10.3022
ENSG00000166439	RNF169	protein_coding	3.12025	3.87783	6.20862	3.06264	5.7123	5.02322	3.25889	1.96109	2.40658	1.34214	2.99606	0.90177
ENSG00000171861	RNMTL1	protein_coding	1.34888	1.46823	1.44411	1.16884	0.124267	0.319282	0.387573	0.2166	0.341733	0.35014	0.332103	0.216607
ENSG00000185946	RNPC3	protein_coding	3.69201	2.08203	1.73018	2.24525	2.60273	3.48538	4.5822	3.7582	1.54136	2.16442	1.46812	1.2389
ENSG00000228532	RP1-241P17.4	protein_coding	3.00208	3.25617	2.45065	3.18146	2.0837	1.87028	2.11813	3.07492	10.2359	12.0648	12.3689	9.21982
ENSG00000255639	RP11-234B24.6	protein_coding	9.7984	11.6146	7.65147	8.85493	6.81036	5.9801	8.19919	8.10745	2.26112	4.3377	4.51159	2.76118
ENSG00000139617	RP11-298P3.4	protein_coding	0.342813	0.637419	1.17344	0.242198	2.8919	0.967994	1.25416	2.65602	0.319149	0.324166	0.8071	0.925635
ENSG00000266953	RP11-618P17.4	protein_coding	1.83727	1.13873	2.06033	1.85434	1.43871	0.904384	1.79241	1.22397	5.27527	5.79112	3.84495	6.0187
ENSG00000258311	RP11-644F5.10	protein_coding	2.22274	5.09521	4.14301	11.4887	2.26585	3.94776	5.98877	2.97279	44.9817	39.7389	46.1558	33.9981
ENSG00000255432	RP11-831H9.11	protein_coding	79.2728	71.1294	61.9631	84.8968	28.7595	48.9809	51.1728	52.2361	24.285	36.3827	22.9065	26.6208
ENSG00000266997	RP11-886H22.1	protein_coding	12.2114	13.8322	13.4995	17.3398	10.072	11.1929	11.0036	8.75225	4.23163	3.98179	5.94826	7.58683
ENSG00000122484	RPAP2	protein_coding	3.23514	0.595872	0.872162	2.67506	2.28668	4.18007	2.10006	1.51239	1.13263	0.634572	1.05329	0.616788
ENSG00000153574	RPIA	protein_coding	0.839857	0.910941	5.94178	11.2739	2.51109	4.99972	4.12601	6.25245	1.65787	2.77961	1.31821	2.23541
ENSG00000165496	RPL10L	protein_coding	5.92882	6.07541	6.5704	7.56365	14.3839	9.63079	18.4429	14.219	605.343	536.414	548.662	484.001
ENSG00000167526	RPL13	protein_coding	216.622	222.798	201.044	222.997	228.389	227.604	167.983	220.432	531.795	576.772	567.864	516.147
ENSG00000174748	RPL15	protein_coding	207.122	191.212	253.217	232.624	174.209	168.097	162.552	187.354	384.733	435.988	403.942	400.211
ENSG00000163584	RPL22L1	protein_coding	29.3408	46.0921	57.911	45.4786	27.1665	34.4601	40.75	44.0974	299.004	319.227	308.26	351.3
ENSG00000125691	RPL23	protein_coding	2096.69	2320.97	2081.16	2044.44	1850.83	1769.58	1724.43	1628.73	5080.49	5219.74	5527.31	5198.76
ENSG00000037241	RPL26L1	protein_coding	41.7677	31.401	21.9034	28.4407	15.0931	16.7164	22.511	19.4889	150.806	151.002	168.868	129.485
ENSG00000108107	RPL28	protein_coding	964.791	1111.84	994.759	1121.1	643.122	856.867	765.771	898.189	2482.56	2575.47	2552.44	2613.13
ENSG00000156482	RPL30	protein_coding	4357.55	5011.93	4455.53	4494.44	3720.15	3246.25	3364.82	3650.16	6680.32	6656.4	6181.49	6972.11
ENSG00000109475	RPL34	protein_coding	986.939	1202.79	950.769	825.027	834.728	870.986	669.501	772.887	1448.6	1509.38	1656.3	1526.97
ENSG00000182899	RPL35A	protein_coding	3349.05	3894.84	3044.96	3605.48	2712.17	2453.79	2337.19	2227.44	4845.47	5108.95	5009.8	5035.78
ENSG00000163923	RPL39L	protein_coding	6.414	4.19621	4.33677	3.66837	6.50657	5.03186	3.12869	3.52517	54.4813	50.0373	48.6581	72.665
ENSG00000137818	RPLP1	protein_coding	5189.26	5054.93	4892.5	4761.63	4565.54	4748.11	4391.82	5150.78	9755.65	9778.14	9434.87	9164.16
ENSG00000178718	RPP25	protein_coding	21.1745	17.1933	18.6721	21.6173	8.84684	8.69843	6.5413	7.99202	4.50358	12.0273	6.98784	5.48399
ENSG00000231500	RPS18	protein_coding	1939.93	1746.75	1790.06	1684.52	1552.34	1410.38	1397.1	1231.71	2585.8	2609.72	2823.75	2711.27
ENSG00000177954	RPS27	protein_coding	62.2832	68.3528	49.9641	57.9385	51.202	50.68	57.2767	56.7368	97.4632	129.947	105.925	127.749
ENSG00000145425	RPS3A	protein_coding	18.4412	14.8865	11.1611	13.5058	11.3981	12.8651	12.9982	11.5175	55.216	49.5357	63.4477	41.0935
ENSG00000198034	RPS4X	protein_coding	228.066	229.537	189.884	264.838	158.833	170.062	196.402	216.182	352.524	339.396	300.653	288.064
ENSG00000186008	RPS4XP21	protein_coding	0.878909	0.998693	0.956625	1.33061	1.97089	1.05455	0.643085	1.22959	58.673	47.7884	42.0749	33.8307
ENSG00000129824	RPS4Y1	protein_coding	0.748647	0.34184	0.16372	0.166999	0.176684	0.381784	0.113202	0.248014	18.1125	13.2992	12.3359	8.46928
ENSG00000157828	RPS4Y2	protein_coding	0	0.299539	0.191281	0.195111	0.516067	0.356843	0.707231	0.193177	21.8554	18.737	24.2737	9.10341
ENSG00000205246	RPSAP58	protein_coding	14.5743	14.0658	12.2878	9.7287	8.93266	10.6584	11.3768	9.12018	20.3739	18.2793	18.982	22.4713
ENSG00000156990	RPUSD3	protein_coding	2.37876	1.482	1.58765	2.17921	4.30048	2.42197	1.91529	3.42653	1.49151	1.07174	0.726617	0.57936
ENSG00000125844	RRBP1	protein_coding	4.86238	4.80865	4.41816	2.48946	2.21728	3.22509	2.14544	2.37147	1.4232	1.57317	1.11916	1.57798
ENSG00000052749	RRP12	protein_coding	1.21611	0.7149	1.95293	0.378231	1.6996	2.99077	1.27265	1.30038	4.29014	0.792146	0.766992	4.82324
ENSG00000132275	RRP8	protein_coding	10.2909	1.64358	9.88718	5.01451	2.80964	2.0956	3.25743	4.47557	1.45284	2.33771	1.42207	1.46491
ENSG00000187257	RSBN1L	protein_coding	1.4303	0.411796	0.833239	1.62828	0.530493	0.0658008	0.504865	0.576895	0.395536	0.605327	3.07725	0.978807
ENSG00000048649	RSF1	protein_coding	10.043	6.88105	5.61026	4.91056	5.68378	4.92051	5.38374	8.82753	32.6636	34.1591	29.1618	37.0441
ENSG00000169218	RSPO1	protein_coding	5.38333	7.01126	7.79268	5.82943	6.13215	7.72448	8.00668	7.18866	13.1863	10.3664	9.13364	12.1709
ENSG00000111832	RWDD1	protein_coding	23.203	21.4783	19.8786	17.8631	10.301	19.151	7.22909	8.68408	25.8297	20.314	23.2381	16.2707
ENSG00000163602	RYBP	protein_coding	1.33129	1.18351	2.63455	3.56679	3.5841	3.61913	3.60959	3.24117	5.09661	3.12811	9.62454	8.72229
ENSG00000196154	S100A4	protein_coding	11.6104	17.6293	5.0503	1.31975	3.21612	2.65508	15.9709	6.76814	28.0721	30.6131	11.8182	14.9924
ENSG00000143556	S100A7	protein_coding	331.799	837.764	431.348	477.509	654.703	514.209	486.036	480.202	186.094	170.298	210.277	191.538
ENSG00000143546	S100A8	protein_coding	965.818	680.311	547.157	565.36	497.109	417.045	387.23	395.303	218.852	250	261.877	243.303
ENSG00000163220	S100A9	protein_coding	2472.05	2960.98	3021.88	3280.98	1508.95	1889.93	2079.09	2013.74	908.544	934.659	896.476	832.852
ENSG00000163993	S100P	protein_coding	12414.5	13117.3	11988.9	12012.5	9932.76	9759.62	8213.12	8814.71	4788.33	4610.97	4207.16	4883.18
ENSG00000173432	SAA1	protein_coding	0.922992	0.762752	0.852393	0.621045	3.67954	3.86186	9.51908	23.7346	4.8586	3.49115	2.89739	2.51968
ENSG00000130561	SAG	protein_coding	0.0875245	0.090532	0.0965526	0.099398	0.124216	0.103404	0.0920657	0.106538	0.29185	0.437004	0.694881	0.377376
ENSG00000205413	SAMD9	protein_coding	0.142376	0.0488367	0.0924821	0.357665	0.685388	1.53866	1.10072	2.01077	0.249877	0.283439	1.55678	0.256078
ENSG00000150459	SAP18	protein_coding	75.8804	79.0695	60.367	81.4357	48.0119	49.0087	69.9113	43.6517	198.978	187.479	149.846	146.006
ENSG00000205307	SAP25	protein_coding	3.44626	1.42398	1.6368	0.46377	8.53759	1.86604	8.9336	7.25492	3.6282	1.73803	2.16365	1.8816
ENSG00000161526	SAP30BP	protein_coding	13.6992	8.46562	10.5151	8.80692	8.61042	5.03335	12.7511	12.754	2.65545	4.46816	3.41986	2.37731
ENSG00000228727	SAPCD1	protein_coding	0.157489	3.65777	4.47349	0.333872	3.51536	4.13368	3.44108	2.77106	1.57389	0.297845	0.494378	0.738002
ENSG00000156876	SASS6	protein_coding	1.50621	1.68724	1.12796	2.7101	0.590189	0.908732	1.30393	1.26272	0.681711	0.239879	0.10203	0.51679
ENSG00000130066	SAT1	protein_coding	220.94	282.707	246.693	274.541	271.473	230.169	252.034	302.196	606.224	691.331	615.014	613.892
ENSG00000112167	SAYSD1	protein_coding	2.42939	1.61138	2.2267	0.387151	3.05837	0.660863	1.92456	0.919949	10.6466	1.81361	5.61927	2.72261
ENSG00000138760	SCARB2	protein_coding	3.04544	4.59875	3.31476	2.70494	2.73914	3.18499	1.67821	2.26008	0.871098	1.21354	0.814865	1.6086
ENSG00000184178	SCFD2	protein_coding	1.57335	2.33942	1.92603	0.945848	0.664646	0.588269	0.60618	1.08902	0.589414	0.461546	0.306439	0.319789
ENSG00000130489	SCO2	protein_coding	20.0855	12.2175	20.9231	20.6411	5.185	6.67639	11.3952	3.17039	6.79355	5.15714	5.83908	6.06294
ENSG00000153130	SCOC	protein_coding	6.22606	5.61565	4.04365	4.70088	2.13267	2.58945	4.49397	3.61603	3.12369	10.6559	7.38796	8.07882
ENSG00000116171	SCP2	protein_coding	5.64864	1.99999	2.62194	10.9784	3.48651	3.14361	3.28168	3.50122	9.99803	8.36637	10.4386	9.68677
ENSG00000100445	SDR39U1	protein_coding	4.63765	3.79831	5.37914	5.29751	3.98	4.20847	5.68618	7.38437	2.85066	2.1994	1.35504	1.95756
ENSG00000150961	SEC24D	protein_coding	0.795331	0.197705	0.414182	0.280401	0.793979	0.693782	1.15649	0.864307	0.258213	0.121688	0.348145	0.392941
ENSG00000058262	SEC61A1	protein_coding	9.34833	6.12768	8.81961	5.41526	4.94764	5.96088	5.30977	5.01006	2.77645	1.87413	2.04711	1.66299
ENSG00000132432	SEC61G	protein_coding	730.174	814.601	713.462	878.729	476.473	600.023	451.423	380.512	1302.67	1577.76	1332.32	1669.97
ENSG00000113811	SELK	protein_coding	23.6381	48.3687	43.3994	31.9491	20.913	24.6507	13.2719	16.3204	32.258	38.5743	38.0143	65.2471
ENSG00000137872	SEMA6D	protein_coding	0.101507	0.131818	0.16644	0.0526883	0.155769	0.134637	0.181084	0.133313	6.34947	9.35171	9.28614	5.68578
ENSG00000119231	SENP5	protein_coding	0.247195	0.171888	0.170308	0.239308	1.72061	1.59981	1.31186	2.20468	0.521277	0.455404	0.246828	2.48533
ENSG00000138468	SENP7	protein_coding	0.203949	0.742799	0.221911	0.303392	0.255249	0.273485	0.858557	0.314987	0.947608	1.37193	0.803569	0.786556
ENSG00000140264	SERF2	protein_coding	1237.6	1237.56	1393.09	1198.49	994.192	1131.14	1038.14	1010.44	2428.12	2600.11	2626.56	2667.21
ENSG00000168528	SERINC2	protein_coding	12.2586	17.724	8.04103	9.76982	12.2593	10.806	10.3106	9.53551	4.87796	4.57503	3.6945	5.47286
ENSG00000197249	SERPINA1	protein_coding	24.725	21.3782	33.9718	33.4632	14.9403	17.5198	20.5524	20.0485	9.98843	9.58601	12.1585	12.1394
ENSG00000057149	SERPINB3	protein_coding	28.1751	23.104	16.8501	10.3917	7.5772	6.76022	6.61553	8.0641	7.15761	6.79768	5.45957	6.26717
ENSG00000130766	SESN2	protein_coding	0.99765	2.67946	0.482607	0.179008	1.75185	3.15113	1.59897	1.21847	1.0344	0.10482	0.521958	0.453915
ENSG00000187231	SESTD1	protein_coding	2.08635	1.8354	3.3954	1.86852	2.69113	2.07843	2.63087	1.84441	3.03816	3.3223	5.94834	5.16477
ENSG00000183576	SETD3	protein_coding	0.151041	0.251161	0.634867	0.110765	0.105311	0.0925656	0.146343	0.542058	0.671794	0.920482	1.039	2.00331
ENSG00000183955	SETD8	protein_coding	0.880339	0.154741	0.276545	0.200348	0.234549	0.292378	0.183789	0.0540798	0.558096	0.443716	0.550221	0.587836
ENSG00000063015	SEZ6	protein_coding	0.0873642	0.0721969	0.126786	0.188108	0.218787	0.0967598	0.109582	0.197883	0.794341	0.550747	0.822742	0.381594
ENSG00000198089	SFI1	protein_coding	0.753902	0.450393	0.421583	0.21955	0.534681	0.551268	0.493355	0.885929	2.85149	2.00792	1.44552	2.58306
ENSG00000116560	SFPQ	protein_coding	9.38672	8.20645	10.6226	18.3338	15.6449	16.1829	21.2959	20.0117	6.39129	7.2824	9.89533	6.3527
ENSG00000173349	SFT2D3	protein_coding	2.60758	1.50274	2.06411	1.21894	2.63788	1.36801	1.11893	0.658284	0.788107	0	0.215408	0.224793
ENSG00000142669	SH3BGRL3	protein_coding	331.522	398.644	339.505	395.904	153.069	183.694	219.289	175.686	178.399	95.8226	113.841	107.462
ENSG00000197417	SHPK	protein_coding	1.54582	0.10302	2.09203	0.0805254	1.12884	2.26435	2.14744	1.65433	0.143175	0.377222	0.782666	0.326705
ENSG00000196470	SIAH1	protein_coding	1.22006	0.615032	0.907934	1.91776	1.74957	2.42626	1.01379	1.53685	3.51705	0.613787	3.12211	3.1255
ENSG00000142178	SIK1	protein_coding	9.38229	9.03728	9.90245	7.66574	10.6345	9.22923	13.076	10.1305	5.21869	5.06969	5.2912	4.85645
ENSG00000170145	SIK2	protein_coding	0.168088	0.792581	0.133055	0.494976	0.371645	0.394231	0.330722	0.430786	0.127753	0.130896	0.186229	0.129561
ENSG00000005020	SKAP2	protein_coding	0.275877	0.806386	1.59404	1.17213	1.01021	0.529647	2.9327	1.63142	0.399324	0.415758	0.370127	0.4257
ENSG00000163950	SLBP	protein_coding	6.59403	3.8646	1.65639	4.11704	4.0061	3.33711	7.06109	5.98758	8.02528	6.95422	7.84667	4.35891
ENSG00000126903	SLC10A3	protein_coding	4.82899	4.12365	2.19796	3.21674	0.515651	1.66393	0.538408	2.38059	1.38653	1.06548	0.505294	1.4501
ENSG00000064651	SLC12A2	protein_coding	0.594119	0.527467	0.147737	0.408957	0.507236	0.294575	0.178871	0.619993	0.312033	0.638183	2.70494	0.821766
ENSG00000144136	SLC20A1	protein_coding	7.30481	5.29591	6.12672	3.90247	9.40443	9.04198	12.5894	10.5641	6.47448	4.46496	4.7349	4.43138
ENSG00000110628	SLC22A18	protein_coding	5.20135	13.7938	8.19825	1.41287	4.23704	4.63118	7.85284	4.59568	2.92985	2.27619	1.08817	2.13658
ENSG00000146477	SLC22A3	protein_coding	1.0941	0.470912	1.13671	1.34352	0.506263	0.891991	1.73449	0.947536	0.261785	0.344861	0.286209	0.224009
ENSG00000197375	SLC22A5	protein_coding	0.7961	0.475693	0.779735	0.562548	0.583771	0.36063	0.466358	0.358776	0.170836	0.16686	0.135283	0.144514
ENSG00000013306	SLC25A39	protein_coding	84.1603	100.99	82.9025	70.2429	63.4073	98.5425	85.5152	69.4886	35.6066	43.0293	36.4131	30.2589
ENSG00000005022	SLC25A5	protein_coding	30.8723	23.7612	22.5106	22.4682	17.8021	18.3448	15.9942	18.6131	81.6784	70.4263	78.3613	72.1772
ENSG00000083807	SLC27A5	protein_coding	13.4792	17.2444	10.9987	12.6262	7.24924	12.875	7.36747	1.99111	4.04234	4.04966	7.79495	4.83091
ENSG00000112759	SLC29A1	protein_coding	5.43652	2.8678	9.28314	7.99538	4.34564	5.99253	4.87081	2.60766	3.34492	2.79073	1.70659	1.39931
ENSG00000174669	SLC29A2	protein_coding	10.846	9.78079	7.08143	12.7206	3.8887	5.75777	4.03826	3.00621	2.84138	9.28281	3.23072	2.98246
ENSG00000125520	SLC2A4RG	protein_coding	2.09053	3.21947	1.66336	1.12085	3.19415	4.14703	3.34856	2.85851	0.900014	0.762189	2.67081	1.02685
ENSG00000176087	SLC35A4	protein_coding	4.2178	3.98493	3.9317	3.67136	1.13807	3.89191	3.42684	2.61624	1.74627	0.93113	1.27279	1.66031
ENSG00000080189	SLC35C2	protein_coding	3.56438	4.45541	1.92216	5.30457	1.01847	1.70656	1.18984	1.91575	0.900026	1.56992	0.839862	1.17847
ENSG00000165915	SLC39A13	protein_coding	2.93705	2.96839	3.208	2.78207	1.44779	1.58752	1.44657	1.16996	0.999538	0.460347	0.50159	0.769549
ENSG00000003989	SLC7A2	protein_coding	2.02963	1.78694	1.93641	1.75461	2.54038	3.82456	2.07792	2.08196	1.01304	0.95323	0.949331	0.792552
ENSG00000124107	SLPI	protein_coding	2504.67	2192.43	2829.21	2712.93	1275.55	1371.13	1540.35	1485.42	820.573	819.842	685.447	768.432
ENSG00000153147	SMARCA5	protein_coding	1.77874	4.27237	2.6826	2.30619	1.47875	4.38141	3.13395	4.24903	11.1209	14.8077	16.0096	15.0728
ENSG00000130768	SMPDL3B	protein_coding	11.2562	11.2938	11.0881	8.18924	11.5704	8.01857	7.87645	7.71652	4.68603	4.76188	2.79753	4.22844
ENSG00000019549	SNAI2	protein_coding	0.356985	0.295009	0.497383	0	0.533675	0.757806	1.38063	1.03451	0.128124	0.506351	0.280155	0
ENSG00000023608	SNAPC1	protein_coding	1.94553	0.833657	2.11043	2.38541	6.27861	4.14992	4.72999	1.92973	4.34475	1.63529	2.03576	2.47852
ENSG00000163788	SNRK	protein_coding	0.383802	0.239359	0.27656	0.174152	0.790748	0.151193	1.40172	0.573508	0.550996	0.659099	0.437003	0.507035
ENSG00000161981	SNRNP25	protein_coding	5.88312	5.08678	4.60624	2.61389	2.58784	3.83236	5.05877	1.68608	13.2326	4.98902	15.8785	15.3721
ENSG00000168566	SNRNP48	protein_coding	1.42083	0.687838	1.11989	4.48074	1.4955	1.36525	1.48697	1.72784	0.841691	0.905866	0.410747	0.784554
ENSG00000077312	SNRPA	protein_coding	0.1878	0.392666	0.382877	0.598429	0.939684	0.970688	0.924052	0.970585	5.12701	5.97946	9.8016	7.60101
ENSG00000205302	SNX2	protein_coding	4.40957	3.76394	2.57439	3.29866	1.56928	2.81571	2.49197	1.37239	5.52583	4.3426	3.43024	4.55716
ENSG00000114520	SNX4	protein_coding	0.498525	0.282231	2.78712	0.271482	1.18426	0.443249	1.3418	1.30409	1.79072	3.07466	2.87031	2.61994
ENSG00000120833	SOCS2	protein_coding	0.165078	0.290016	0.0365192	0.309718	0.246264	0.526468	0.719403	0.57043	5.30166	0.806922	2.40188	3.82005
ENSG00000171150	SOCS5	protein_coding	1.84227	1.65805	1.77949	2.87314	1.7326	4.68828	1.41032	3.17563	1.19886	1.45885	1.29582	1.08768
ENSG00000142168	SOD1	protein_coding	281.283	248.282	188.537	226.563	161.211	159.684	160.119	168.017	382.716	361.422	350.421	383.409
ENSG00000198142	SOWAHC	protein_coding	14.8483	21.3289	25.2654	18.3156	22.8563	24.812	25.6581	22.129	10.2154	11.2792	7.35958	10.8466
ENSG00000196406	SPANXD	protein_coding	92.0432	101.805	103.403	116.123	43.869	35.8455	24.991	46.6616	59.2211	29.7198	37.8787	31.2555
ENSG00000113140	SPARC	protein_coding	0.566516	1.17828	1.12111	1.01368	0.454589	0.697159	0.955422	0.611466	54.6936	47.643	49.4407	52.4259
ENSG00000258484	SPESP1	protein_coding	9.06348	5.10717	2.25807	3.15735	0.67372	3.14529	0.417179	0.671538	1.26487	1.41334	1.39943	0.803218
ENSG00000104133	SPG11	protein_coding	0.446559	0.990134	0.620348	0.224678	1.29759	0.450046	1.21211	1.35391	1.49502	1.16532	0.783677	1.68979
ENSG00000133104	SPG20	protein_coding	0.882643	0.832934	1.20701	1.94107	2.62476	0.972735	1.57468	1.68065	0.678233	0.607317	0.28325	0.602615
ENSG00000197912	SPG7	protein_coding	1.70011	3.16057	3.18288	1.61784	2.97032	2.09811	4.53333	4.34328	1.23534	1.23407	1.96069	1.25316
ENSG00000176170	SPHK1	protein_coding	6.98993	9.82665	19.9936	8.13468	6.53102	8.90565	6.86769	5.84763	2.06915	2.57625	3.67591	3.99764
ENSG00000106723	SPIN1	protein_coding	2.30618	2.90775	3.98193	1.61209	2.19246	2.17916	2.21373	2.37963	7.09039	8.4156	8.73577	7.82641
ENSG00000178172	SPINK6	protein_coding	13.8915	6.39082	9.5446	6.35646	0.570388	1.05948	3.01682	0.40628	1.00129	3.31695	4.62987	2.18731
ENSG00000157837	SPPL3	protein_coding	1.49695	2.58087	1.65278	1.43888	0.707639	1.04828	0.908845	0.725964	0.630719	0.640354	0.337756	0.560877
ENSG00000166068	SPRED1	protein_coding	0.0573983	0.108419	0.0811346	0.0331037	0.0140094	0.33448	0.171419	0.0393306	0.58859	0.573777	0.669243	0.389492
ENSG00000203772	SPRN	protein_coding	0	0	0.0961917	0.147177	0.12976	1.41317	1.21938	1.31146	0	0.229818	0.381463	0.0995204
ENSG00000169474	SPRR1A	protein_coding	1.00462	0.451999	0.456157	0.262501	10.2793	1.58245	11.0271	3.2727	0.849316	0.27971	0.928554	2.61453
ENSG00000169469	SPRR1B	protein_coding	58.3644	53.2015	34.4236	26.6933	53.664	61.2271	81.3291	104.499	16.9615	38.1957	49.6848	58.3767
ENSG00000241794	SPRR2A	protein_coding	2.15946	1.22688	3.63245	6.10267	6.57188	14.3502	22.5721	14.3501	5.42532	2.5525	18.6418	3.09495
ENSG00000163216	SPRR2D	protein_coding	1.14869	5.54951	2.26537	3.01377	20.4217	22.6551	51.6508	46.6569	17.2902	10.9003	2.62753	7.70868
ENSG00000010072	SPRTN	protein_coding	3.00463	0.608208	1.81619	1.58697	0.87851	0.238201	2.02838	0.134197	0.279511	0.104367	0.533471	0.161968
ENSG00000162032	SPSB3	protein_coding	1.87258	2.34165	1.68291	2.80609	6.82108	5.40471	1.96598	3.04713	1.3461	0.99801	1.55152	1.21595
ENSG00000075142	SRI	protein_coding	10.85	12.5702	10.5492	15.9364	5.231	3.20435	6.59903	7.88317	2.5349	4.22684	6.43516	4.43043
ENSG00000100883	SRP54	protein_coding	11.0985	7.69536	8.6951	7.01197	7.51115	9.44324	6.96434	7.30617	21.2063	16.8064	19.5978	16.6596
ENSG00000182934	SRPR	protein_coding	7.40802	4.3028	3.07751	3.65911	4.50189	7.54912	4.0987	3.25569	22.6696	14.446	15.773	11.4977
ENSG00000188529	SRSF10	protein_coding	3.58486	4.22814	4.81509	4.71008	3.50636	3.13662	4.61035	3.6011	4.78788	10.8356	13.6383	3.18455
ENSG00000100650	SRSF5	protein_coding	7.07082	21.2802	4.76747	8.53212	7.36139	5.84357	7.11726	6.59642	19.2965	16.9442	18.2984	25.8709
ENSG00000176101	SSNA1	protein_coding	31.8401	27.8043	23.9605	25.5432	15.7149	17.3128	11.7384	11.1243	13.624	5.78016	7.61177	8.71495
ENSG00000180879	SSR4	protein_coding	147.351	280.241	185.495	198.359	133.117	178.994	132.158	205.126	84.8071	83.5738	53.8922	81.5084
ENSG00000118804	STBD1	protein_coding	1.83091	4.59813	0.342344	2.88454	0.626672	0.653025	0.232962	0.318998	0.333584	0.508478	0.263497	0.546001
ENSG00000198648	STK39	protein_coding	0.335298	0.338511	0.400533	0.135365	0.599436	2.67436	1.33852	1.37297	0.261364	1.03292	0.195298	3.05653
ENSG00000117632	STMN1	protein_coding	21.6965	15.9564	13.6823	11.4095	25.9689	26.3526	21.944	26.4549	28.1276	27.0308	31.2047	27.6149
ENSG00000266173	STRADA	protein_coding	0.711936	0.236896	0.651013	0.167327	0.611294	0.587655	1.08971	0.793184	0.234851	0.24035	0.0997362	0.201725
ENSG00000127952	STYXL1	protein_coding	9.05519	30.6037	33.332	41.7395	18.0624	25.5118	14.7105	20.2356	7.99719	8.02388	7.99936	9.26434
ENSG00000088002	SULT2B1	protein_coding	0.725444	3.18448	2.68404	2.78985	0.762189	5.7924	3.70947	1.78164	0.393495	0.0698735	0.219776	0.50333
ENSG00000116030	SUMO1	protein_coding	9.24803	6.43442	5.5377	6.63554	3.89983	2.38531	2.00561	4.21937	9.91555	7.01939	10.3677	17.5124
ENSG00000188612	SUMO2	protein_coding	24.9747	20.2091	16.3793	17.6806	14.1737	15.8363	15.432	17.7988	71.3142	72.7976	64.4731	64.8768
ENSG00000175854	SWI5	protein_coding	41.939	110.661	58.9502	113.621	53.7895	44.4759	55.3237	53.1724	23.5695	28.3845	42.5342	20.3082
ENSG00000182253	SYNM	protein_coding	0.0963022	0.0928471	0.23502	0.142555	0.524357	0.551049	0.771499	0.612154	0.138254	0.424965	0	0.157738
ENSG00000166337	TAF10	protein_coding	41.1284	47.6604	51.3382	23.056	37.7487	15.8966	31.0952	28.0124	59.9505	59.9632	97.8199	56.4421
ENSG00000165632	TAF3	protein_coding	3.14257	1.80166	3.32716	2.06165	3.22148	4.64072	2.41434	0.942094	4.96271	3.49167	11.9612	1.93026
ENSG00000059588	TARBP1	protein_coding	1.70826	4.17857	2.39804	2.29204	4.94564	5.17388	6.12475	6.18917	2.60948	1.94905	2.10436	0.818886
ENSG00000120948	TARDBP	protein_coding	2.16902	1.89896	1.55114	3.85733	2.98764	3.49723	2.0516	3.99365	7.20322	5.49686	10.8565	5.3766
ENSG00000102125	TAZ	protein_coding	0.0325996	0.444447	1.41301	0.223737	2.12456	1.12856	0.680067	1.03911	0.234004	0.581836	0.102334	0.213586
ENSG00000260272	TBC1D24	protein_coding	28.5499	14.034	20.924	25.3175	26.155	27.9858	19.8811	31.1265	66.7097	80.6184	81.5866	69.4996
ENSG00000162065	TBC1D24	protein_coding	0.183472	0.0680008	0.429028	0.0538519	0.527981	0.185353	0.197406	0.238957	0.080489	0.0765452	0	0.107051
ENSG00000197226	TBC1D9B	protein_coding	5.24138	4.02424	5.72531	4.18164	2.77778	2.35385	2.95162	2.75546	1.62248	1.19303	2.11791	3.05622
ENSG00000113838	TBCCD1	protein_coding	1.02841	1.90865	1.30205	0.279725	2.00265	3.22518	2.58439	1.39253	1.03896	1.04795	1.07611	0.765746
ENSG00000182521	TBPL2	protein_coding	0.0939531	0.226016	0.0743714	0.113791	0.0401301	0.236627	0.228702	0.13144	3.84412	3.52208	3.48667	3.7703
ENSG00000179152	TCAIM	protein_coding	0.606969	0.945433	0.580631	0.5085	0.705542	0.719883	1.86765	1.63995	0.223771	0.294887	0.172929	0.421645
ENSG00000187735	TCEA1	protein_coding	1.91484	1.11721	0.965093	0.93236	2.07294	1.49029	0.88048	1.00501	3.87751	4.38742	2.59929	3.50011
ENSG00000103363	TCEB2	protein_coding	279.492	202.36	235.989	352.191	130.475	158.339	179.952	234.792	549.503	512.711	400.738	456.533
ENSG00000148737	TCF7L2	protein_coding	0.409842	0.494875	0.37442	1.36673	1.90103	2.2649	2.76328	0.725322	0.33653	0.580482	0.291434	0.177001
ENSG00000205356	TECPR1	protein_coding	4.89188	3.61486	4.50848	4.28777	4.68078	3.66235	5.42953	6.40372	2.35367	1.73929	3.30662	1.74885
ENSG00000257949	TEN1	protein_coding	6.10209	3.70213	8.30087	1.97164	1.33553	3.65492	0.323186	5.87761	1.37062	1.84482	0.317829	0.331676
ENSG00000009694	TENM1	protein_coding	0.00990362	0.0286449	0.0431173	0.079965	0.0634518	0.0658123	0.0207038	0.0356274	0.127961	0.149839	0.217621	0.162216
ENSG00000129566	TEP1	protein_coding	0.253855	0.0167241	0.00874331	0.0136134	0.233276	0.276335	0.277061	0.514253	0.0724232	0.0382734	0.0646647	0.0556419
ENSG00000136478	TEX2	protein_coding	2.31578	1.27159	1.42444	1.24357	1.27395	0.787884	1.13175	1.84973	0.644142	0.490296	0.265086	0.622429
ENSG00000087510	TFAP2C	protein_coding	1.26876	1.24554	2.90308	0.689357	1.94599	1.11286	0.57165	1.00282	2.53804	6.5166	1.37736	1.2396
ENSG00000160182	TFF1	protein_coding	9.03075	4.87961	8.11087	5.74924	6.23101	35.2634	6.09939	28.8777	4.48781	5.2551	3.271	8.53377
ENSG00000152291	TGOLN2	protein_coding	4.1516	3.5371	7.3461	7.76171	4.04327	3.60728	4.39694	4.29077	1.95946	1.58501	1.75032	2.55382
ENSG00000176946	THAP4	protein_coding	6.67681	8.45348	8.9926	4.2279	9.70186	13.4159	7.42975	9.38612	6.1273	2.49831	1.66463	2.3162
ENSG00000066654	THUMPD1	protein_coding	2.91203	1.59824	2.24817	1.16878	0.827273	1.78837	1.08572	1.2734	0.688958	0.535361	0.222155	0.387571
ENSG00000243414	TICAM2	protein_coding	4.68689	4.25871	2.71154	1.95421	2.00073	2.54061	1.36072	1.67858	1.27935	0.847858	1.10475	1.21693
ENSG00000102265	TIMP1	protein_coding	178.605	186.591	195.837	175.821	63.8034	107.997	137.038	135.399	62.6369	59.989	92.6897	62.0541
ENSG00000167900	TK1	protein_coding	3.91213	2.73939	4.43154	4.03214	2.41861	0.823511	4.26628	3.25168	0.994806	1.75059	1.14476	1.41289
ENSG00000125304	TM9SF2	protein_coding	2.19423	1.43411	1.83716	2.04482	1.18334	1.44389	2.88016	1.05983	9.97995	6.65387	8.75017	5.79064
ENSG00000167608	TMC4	protein_coding	2.7455	7.38594	9.32946	7.26896	13.2034	4.39323	10.2594	9.02069	4.83582	6.30811	2.66811	2.50232
ENSG00000162542	TMCO4	protein_coding	1.81701	2.59126	1.05224	0.762907	0.507711	2.7806	1.65326	1.79079	0.399913	0.747393	0.56761	0.235383
ENSG00000251201	TMED7-TICAM2	protein_coding	5.00343	5.03098	4.45593	2.05915	2.1528	2.57109	2.39419	1.73968	2.11831	0.997924	1.03824	1.14366
ENSG00000100580	TMED8	protein_coding	1.1064	0.325091	0.651987	0.794082	0.682608	0.835079	3.47458	1.12035	0.600053	0.418487	0.463084	0.966518
ENSG00000126062	TMEM115	protein_coding	4.09421	4.21127	4.51657	5.66205	4.13004	4.21293	1.96676	6.51121	5.1274	12.1911	4.64868	9.55974
ENSG00000179178	TMEM125	protein_coding	0.789776	5.87397	8.6482	3.80489	1.50677	0.894152	4.65823	2.16527	0.755882	0.69703	0.826403	1.20737
ENSG00000075568	TMEM131	protein_coding	0.204283	0.338537	0.755058	0.432224	0.252305	0.442457	0.600043	0.362702	1.19194	1.15114	1.68594	0.83808
ENSG00000244187	TMEM141	protein_coding	31.4734	35.2457	28.0439	32.8375	16.3473	22.0364	16.6758	17.4025	10.1847	12.3779	6.22166	9.27331
ENSG00000185475	TMEM179B	protein_coding	9.8101	19.2396	18.4528	10.8798	7.60082	14.092	16.6743	7.20103	5.28502	4.05196	3.27122	4.49118
[truncated: 156 more rows]

## Sheet: Table S7
Table S7: MCIC up-regulated genes DAVID Analysis. DAVID functional annotation clusters for top 100 genes up-regulated in MCIC compared to TT
[truncated: 337 more rows]

[truncated: 3 more sheets: Table S8, Table S9, Table S10]
